# Supplementary material for: Host genotype and age shape the leaf and root microbiomes of a wild perennial plant
Source: Nat Commun. 2016 Jul 12;7:12151. doi: 10.1038/ncomms12151 (PMC4945892; doi:10.1038/ncomms12151)
Supplement: Supplementary Data 1 — Database of all bacterial taxa predicted by experimental factors in negative binomial models. Dataset is stored as a tab-delimited text file. Each row represents one bacterial Taxon tested in either leaves or roots (column "Organ"). Column "Level" refers to the taxonomic level of organization at which the analysis was performed. Column "Term" refers to the experimental factor that predicted abundance of the Taxon in the negative binomial model ("GxS"=genotype-by-site interactions; "AxS"=age-by-site interactions; "Year"=year of harvest; "YxS" = year-by-site interactions). Only statistically significant results from the likelihood ratio test are included in this database (after controlling the false discovery rate at alpha=0.05 using the Benjamini-Hochberg method; adjusted P-values from the likelihood ratio test are listed in the column "padj"). The remaining columns show the relative abundance of the taxon in various subsets of the dataset, coded as follows: "3sites" = all samples from Jam, Mah, Sil combined; "5sites" = samples from all five field sites combined; "Jam", "Mah", "Mil", "Par", "Sil" = samples from each of these sites (note that data from "Mil" and "Par" were not used in these models due to unbalanced design resulting from low survival; see Supplementary Table 1); "Age2", "Age3", "Age4" = samples in each age group, only from the 3 main field sites used in this model (i.e., "Jam", "Mah", and "Sil"); "endog" = samples from endogenous plants, only from the 3 main field sites. The endogenous plants also were not included in this model. Note that relative abundances may not sum to 1 because not all taxa are represented in this table (some were not predicted by any term in the negative binomial models). The provided relative abundances are organ-specific; for example, "RelAbund_Jam" is the relative abundance of a taxon either in leaves OR roots (depending on the value in the 'Organ' column) sampled from Jackass Meadow. [file ncomms12151-s2.txt]

# Database of all bacterial taxa predicted by experimental factors in negative binomial models
Organ	Term	padj	Taxon	Level	RelAbund_5sites	RelAbund_3sites	RelAbund_Jam	RelAbund_Mah	RelAbund_Mil	RelAbund_Par	RelAbund_Sil	RelAbund_Age2	RelAbund_Age3	RelAbund_Age4	RelAbund_endog
leaf	Age	0.0407121446510619	OTU_10088	OTU	0.000101686999881993	6.91547760196037e-05	0.000266784941323987	7.56295720108384e-05	0.000328153653122286	0.000364702051449039	2.13217902054687e-05	3.84346509408512e-05	5.79838746193179e-05	0.000100006746017187	0.00023091793176705
leaf	Age	0.00172644443664063	OTU_10202	OTU	0.000584177168046346	0.000647670247135323	0.000260115317790887	0.000144544368936602	6.61822493692004e-05	0.000429827417779225	0.00122652724313098	0.00012255577375479	0.0008844169639969	0.000699455466226716	5.27812415467543e-05
leaf	Age	0.043062203677834	OTU_1048	OTU	0.000608169162531535	0.000688845159753892	0.000275121970740362	2.93329648453252e-05	3.44699215464586e-05	1.30250732660371e-05	0.0014278608686777	0.00055258875503639	0.000804607698369187	0.000649747971164919	1.97929655800329e-05
leaf	Age	0.0419010065690339	OTU_104	OTU	8.73197008588855e-05	5.99341392169899e-05	9.33747294633954e-05	9.64807156960695e-05	0.000308850497056269	0.000162813415825464	1.67778021288934e-05	1.3053277678025e-05	2.76889288912473e-05	0.000156815311802098	5.93788967400986e-05
leaf	Age	0.00636200492746801	OTU_11430	OTU	0.00028120849350082	0.000289655176799352	5.00221764982476e-06	0.000172110287706908	0.000267486591200518	0	0.000465584009076791	0.000118204681195448	0.000454098433816456	0.000129594540696828	0.000303492138893837
leaf	Age	0.00821436242406736	OTU_1159	OTU	0.000164177776215508	0.000178371629181599	0.000116718411829244	0.000358710353228976	3.44699215464586e-05	0.000195376098990557	1.2932889141022e-05	0.000124731320034461	0.000139096148665442	0.000300020238051561	0.000105562483093509
leaf	Age	0.0001236208794435	OTU_1217	OTU	0.000328634529111077	0.000325583865030226	0.00062027498857827	0.00011909890545632	0.000350214402912019	0.000351676978183002	0.000468030771887255	7.25182093223608e-05	0.000327706617230527	0.000521336942255276	0.000402456966794001
leaf	Age	0.0283285051425947	OTU_123	OTU	0.00318744805802938	0.00358428409227123	0.0029913261545952	0.00167091876853852	0.000366759965254319	0.000253988928687724	0.00560098961069557	0.00424739152001067	0.00298584379079027	0.00433520367646102	0.00129973807308882
leaf	Age	3.05449799922705e-08	OTU_12846	OTU	0.000338677689593249	0.000339732773227341	0.000245108664841413	0.000573229746736354	0.000390199511905911	5.21002930641485e-05	0.000128629816321516	6.81671167630192e-05	0.000263859204728357	0.000723125701970429	7.25742071267871e-05
leaf	Age	0.00172644443664063	OTU_1284	OTU	0.000155390010793608	0.000175669028739453	8.33702941637459e-06	3.88750136504309e-05	6.89398430929171e-06	2.60501465320742e-05	0.000346042168908426	5.3663474898547e-05	0.000257018410531696	0.000140837902675092	2.63906207733771e-05
leaf	Age	0.043062203677834	OTU_1291	OTU	8.95515142993682e-05	8.39395902031052e-05	0.000848709594586934	5.65454744006268e-06	3.72275152701752e-05	0.000566590687072615	1.04861263305584e-06	8.84722153732802e-05	4.26735257029812e-05	3.72806212963478e-05	0.00139870290098899
leaf	Age	0.0471323862503027	OTU_133	OTU	0.000307013836406401	0.000316045275234419	0.000350155235487733	0.000405713778824497	0.000259213810029368	0.000162813415825464	0.000220208652941725	0.000172593338187219	0.000261904692100739	0.000556250539977253	3.95859311600657e-05
leaf	Age	0.0345954614817254	OTU_13	OTU	0.0225558225362384	0.0247286350691341	0.0102578809939073	0.0222980010114572	0.00772815641071601	0.00358189514816021	0.0301661386902059	0.0325599508036468	0.0243362882306742	0.0183047850565068	0.0330476548634615
leaf	Age	0.0470689400155586	OTU_1477	OTU	0.000174918378397831	0.000169786898365372	0.00021342795305919	0.000232896672687582	0.000220607497897335	0.000169325952458483	9.82200499628966e-05	8.7021851186833e-05	0.000143982430234486	0.00028522634071174	0.000158343724640263
leaf	Age	0.00172644443664063	OTU_152	OTU	0.0055432666327989	0.00432718126086803	0.0086354950694808	0.00531704163973394	0.0161429536586375	0.00529469228264409	0.00244501512274186	0.000959415909334834	0.00297639697975679	0.00989534205265917	0.000244113242153739
leaf	Age	0.016625024044732	OTU_15601	OTU	0.000640111992398443	0.000627162279074337	0.000176745023627141	0.000331144434458671	0.000805217367325272	0.000390752197981114	0.00101435795370934	0.000319080121018388	0.000793857878917291	0.000566902146061924	0.000725742071267871
leaf	Age	0.014359302836506	OTU_156	OTU	0.00042209171693129	8.80729791146217e-05	0.000300133058989485	6.856138771076e-05	0.00125884153487667	0.0101530446108759	6.29167579833501e-05	9.28233079326219e-05	6.48246688159791e-05	0.000114800643357008	0.000217722621380361
leaf	Age	0.0165875126170421	OTU_1583	OTU	0.000109916811943773	0.000109693782651785	5.66918000313472e-05	0.000174230742996931	0.000130985701876543	1.95376098990557e-05	5.69746197293671e-05	2.46561911696027e-05	0.000109778459251181	0.00016569165020599	0.000257308552540427
leaf	Age	0.00142669704932165	OTU_16032	OTU	0.00247591803553549	0.00280084791704225	0.000476878082616627	0.00337611823093242	0.000144773670495126	0.000175838489091501	0.00271905255751378	0.00325534241648078	0.00354385714597506	0.00132612495754151	5.93788967400986e-05
leaf	Age	0.0231520142672038	OTU_16813	OTU	0.00634671947137267	0.00560312662255387	0.0119252868771822	0.00539973939604486	0.0137852110248597	0.00167372191468577	0.00447897409332583	0.00412193501788299	0.00568111670427475	0.00709396965239075	0.00087748814071479
leaf	Age	9.28388802443885e-05	OTU_17632	OTU	0.000659221894982577	0.000744963863052559	5.00221764982476e-06	0.000602916120796683	4.68790933031836e-05	3.90752197981114e-05	0.00104057326953574	0.000709228087172689	0.000844023703026139	0.000658624309568811	2.63906207733771e-05
leaf	Age	0.000223313353065086	OTU_17937	OTU	0.000187332840660516	0.000205874563092843	0.000221764982475564	0.000219467122517433	6.06670619217671e-05	2.60501465320742e-05	0.000189099811494402	0.000264691464026617	0.000229329481640449	0.000130778052484014	3.29882759667214e-05
leaf	Age	0.00172644443664063	OTU_18143	OTU	0.000298644536004591	0.000184094783059083	0.000290128623689836	0.000319835339578545	0.00117197733257959	0.000866167372191469	2.76134660038037e-05	9.06477616529511e-05	0.000135187123410208	0.000321915206114495	0.000488226484307477
leaf	Age	0.0138489397959771	OTU_1819	OTU	0.000335748434452616	0.000249593099656961	0.000138394688311818	0.000428331968584748	0.00103961283384119	0.000540540540540541	9.61228246967849e-05	9.20981258393983e-05	0.000183724186996041	0.000501808997766713	0.000204527310993673
leaf	Age	0.0196887336556936	OTU_18337	OTU	0.000129305691207966	4.81698784688274e-05	0.000350155235487733	1.83772791802037e-05	0.000671474071725013	0.000892217518723543	1.43310393184298e-05	3.55339225679568e-05	3.81129962385405e-05	4.61569597002401e-05	0.000389261656407313
leaf	Age	0.0261913668649184	OTU_183	OTU	0.000545817874538049	0.000580264212578284	0.0011171619417942	0.000192961431392139	0.000270244184924235	0.000436339954412244	0.000850774382952635	0.000754189376952553	0.000599383872469354	0.000443225164301024	0.00013855075906023
leaf	Age	0.0407121446510619	OTU_193	OTU	0.000773044380447194	0.000601567063122254	0.0040017741198598	0.000413488781554584	0.00174279923338894	0.00321719309671117	7.48010344913163e-05	0.000585221949231452	0.00057658122514715	0.000460977841108809	0.00282379642275135
leaf	Age	0.00101155568378231	OTU_19527	OTU	0.000423626088671622	0.000434005835709237	3.33481176654984e-05	0.000210278482927331	0.000410881464833786	5.8612829697167e-05	0.000739271906304364	0.000297324658221679	0.000601664137201574	0.000269840687478327	0.000112160138286853
leaf	Age	0.0470689400155586	OTU_19678	OTU	0.000113125043764467	0.000113032289080318	0.00010504657064632	0.000117331859381301	9.78945771919423e-05	0.000188863562357538	0.000110453864015215	3.77094688476276e-05	0.000112384476088004	0.000178710279865032	7.91718623201314e-05
leaf	Age	0.00156295076793912	OTU_1973	OTU	0.000469378264201517	0.000445929072953996	0.000733658588640964	0.000418436510564638	0.000568064307085637	0.000963855421686747	0.000412803839879647	0.000266867010306288	0.000458007459071691	0.000550924736934918	0.000659765519334429
leaf	Age	0.0434067260253422	OTU_20308	OTU	0.00319498042839101	0.00360177150689688	0.00061360536504517	0.00471659938344228	0.000197167951245743	0.000690328883099967	0.00312556472159509	0.00231985751622232	0.00376927760236027	0.00463759093808695	0.00032328510447387
leaf	Age	0.000251764332532667	OTU_20400	OTU	0.000682097982747524	0.000768810337542077	0.000140062094195093	0.00137228798186021	5.79094681980504e-05	7.81504395962227e-05	0.00030374812604184	0.000394499058713643	0.000974976049076509	0.000763956858628333	5.27812415467543e-05
leaf	Age	0.0429750788345171	OTU_2052	OTU	0.000101686999881993	0.000112873312583721	2.83459000156736e-05	8.26977563109167e-05	2.20607497897335e-05	1.95376098990557e-05	0.000160437732857543	5.51138390849942e-05	0.000113361732401813	0.000166875161993176	2.63906207733771e-05
leaf	Age	9.49229420986376e-05	OTU_2056	OTU	6.82097982747524e-05	7.726257734604e-05	1.66740588327492e-05	0.000122279588391355	2.75759372371669e-06	6.51253663301856e-06	4.54398807657529e-05	1.95799165170374e-05	0.000104240673472931	8.04788015286238e-05	1.97929655800329e-05
leaf	Age	0.0319192153387722	OTU_2097	OTU	7.37893318759592e-05	6.61342225842647e-05	0.00062360980034482	1.09556856651214e-05	7.03186399547755e-05	0.000403777271247151	3.8449129878714e-06	0.000131257958873473	4.49537904352016e-05	2.6629015211677e-05	0.000343078070053903
leaf	Age	0.00366728503632764	OTU_2115	OTU	6.27697530135758e-05	6.94727290127973e-05	6.66962353309967e-06	4.52363795205014e-05	1.37879686185834e-06	7.81504395962227e-05	0.000106608951027343	2.53813732628263e-05	6.67791814435965e-05	0.000115984155144193	6.59765519334429e-06
leaf	Age	0.00768184598700478	OTU_2120	OTU	7.08600767353256e-05	8.0283130781379e-05	1.66740588327492e-06	0.000174230742996931	0	1.95376098990557e-05	3.8449129878714e-06	3.40835583815096e-05	5.70066183055092e-05	0.000167466917886769	0
leaf	Age	0.00366728503632764	OTU_21732	OTU	0.00452472277389861	0.00499790310000989	0.000165073182444217	0.00564359175439756	0.00131123581562728	0.000319114295017909	0.0053723920566894	0.00280427915449569	0.00441361526526482	0.00757565894977531	0.00804913933588003
leaf	Age	0.0180969441966813	OTU_239	OTU	0.000250102593674092	0.00024863924067738	0.000296798247222936	0.000353762624218921	0.000228880279068485	0.000410289807880169	0.000134571954575499	0.00011457877072933	0.000240405053196947	0.000384641330835334	0.000118757793480197
leaf	Age	0.0316680504810867	OTU_2539	OTU	6.47225897739982e-05	6.94727290127973e-05	5.33569882647974e-05	2.93329648453252e-05	3.58487184083169e-05	6.51253663301856e-06	0.000112551089281326	6.6716752576572e-05	4.36507820167899e-05	0.000124268737654493	6.59765519334429e-06
leaf	Age	0.0470689400155586	OTU_2615	OTU	9.56890012606956e-05	0.000104288581767494	1.16718411829244e-05	3.99352412954427e-05	4.13639058557503e-05	0	0.000187352123772643	0.000139960143992156	0.000123460047644503	4.91157391682042e-05	6.59765519334429e-06
leaf	Age	0.0374081049895954	OTU_28817	OTU	0.000109777323603743	8.6324237652057e-05	0.00082369850633781	9.18863959010186e-06	9.92733740538007e-05	0.00112015630087919	8.03936352009474e-06	0.000116754317009001	6.93851982804198e-05	3.3138330041198e-05	0.000745535036847904
leaf	Age	0.000251764332532667	OTU_29166	OTU	0.0014559792932349	0.00153428216865562	0.00109548566531162	0.00258306795246363	0.00102444606836075	0.000286551611852817	0.000588970762233028	0.000693999263214993	0.00135317424252049	0.0023989783926253	0.00320646042396532
leaf	Age	0.00101155568378231	OTU_29185	OTU	0.00057134424076357	0.000590120755367285	0.000221764982475564	0.000523045638205798	0.000508776042025728	9.76880494952784e-05	0.000733679305594733	0.00017476888446689	0.000675284112841832	0.000818398400838873	9.89648279001643e-05
leaf	Age	0.00247768546415937	OTU_29454	OTU	0.000214254090286339	0.000134335139624288	0.00041685147081873	8.23443470959128e-05	0.000847960070042881	0.000494952784109411	0.000126532591055404	5.3663474898547e-05	0.000167110829661293	8.28458251029951e-05	0.000778523312814626
leaf	Age	0.0470689400155586	OTU_305	OTU	0.000641785852478805	0.000697111937576925	0.000320141929588784	0.000304992152548381	0.000285410950404677	5.8612829697167e-05	0.00116396002269198	0.000591023405977241	0.000564854149381446	0.00103202227842588	0.000606984277787674
leaf	Age	0.000223313353065086	OTU_306	OTU	0.00129040663361909	0.00146735306358837	0.000363494482553932	0.0012001776941533	1.65455623423001e-05	5.8612829697167e-05	0.00196300284908052	0.00119582527172573	0.00149292189539514	0.00171668384731278	0.000639972553754396
leaf	Age	0.0407120101645111	OTU_30778	OTU	0.00031482518344809	0.00028774745884019	0.000295130841339661	0.000534708142300927	0.000525321604368028	0.000429827417779225	4.19445053222334e-05	0.000191448072611033	0.000297085919397854	0.000367480409921143	8.57695175134757e-05
leaf	Age	0.0266029328143875	OTU_334	OTU	0.000856597896125265	0.000695204219617763	0.00101878499468098	0.00119911746650829	0.0022308933224868	0.000976880494952784	0.000128979353865868	0.00030747720752681	0.000656390490774863	0.001039123349149	0.00117438262441528
leaf	Age	0.043062203677834	OTU_34050	OTU	0.0012474442248898	0.000676603969515939	0.00344652796072926	0.000578530884961413	0.00496228990582817	0.00708563985672419	0.000192944724482274	0.000493849005485277	0.000665511549703745	0.000688803860142045	0.0024279371111507
leaf	Age	0.0138489397959771	OTU_344	OTU	0.000103221371622325	8.12369897609598e-05	0.000205090923642815	0.000104255718426156	0.000289547340990252	0.000123738196027353	3.25069916247309e-05	2.61065553560499e-05	7.91577614185071e-05	0.00012781927301605	0.000105562483093509
leaf	Age	0.0138489397959771	OTU_3505	OTU	6.30487296936362e-05	5.27801968701343e-05	0.00031513971193896	4.94772901005485e-05	9.23793897445089e-05	0.000345164441549984	1.04861263305584e-06	3.55339225679568e-05	4.36507820167899e-05	6.80519277631746e-05	0.000224320276573706
leaf	Age	0.0348401778073238	OTU_36015	OTU	3.83592935082963e-05	4.37185365641173e-05	0.000458536617900603	0	0	0	0	8.19455765342678e-05	3.35524667740997e-05	3.07713064668268e-05	4.618358635341e-05
leaf	Age	0.0470689400155586	OTU_37703	OTU	0.000178266098558555	0.000173602334283695	1.16718411829244e-05	0.00012899436347643	0.000255077419443793	6.51253663301856e-06	0.0002516670319334	0.000216104263780635	5.99383872469354e-05	3.90558889771263e-05	0.00358912442517929
leaf	Age	0.0470689400155586	OTU_39748	OTU	0.000204350418144197	0.000232105685031314	0.000130057658895444	4.94772901005485e-06	4.13639058557503e-06	1.30250732660371e-05	0.000478167360673461	0.000242936001229909	0.000270048494715812	0.00017397623271629	1.31953103866886e-05
leaf	Age	0.0131555120171473	OTU_397	OTU	7.74160287167435e-05	6.34316221421193e-05	0.000248443476607963	6.29068402706973e-05	0.000122712920705392	0.000436339954412244	2.516670319334e-05	3.40835583815096e-05	4.52795425398045e-05	0.000105924304953115	0.000224320276573706
leaf	Age	0.0231350234567269	OTU_398	OTU	0.00121494344166277	0.00129693025923661	0.000233436823658489	0.00040147286824445	0.000664580087415721	0.000455877564311299	0.00240551738023009	0.000976095097478977	0.00158608699731157	0.00113025375676229	0.000217722621380361
leaf	Age	0.0266029328143875	OTU_402	OTU	0.000833582320020287	0.000471683265402676	0.000978767253482377	0.000534001323870919	0.00384546444772292	0.00143275805926408	0.00030374812604184	0.000387247237781407	0.000339759445100835	0.000787035338478454	0.000395859311600657
leaf	Age	0.0337843554057965	OTU_40539	OTU	5.90035678327613e-05	5.88213037408124e-05	3.66829294320482e-05	1.34295501701489e-05	5.2394280750617e-05	9.76880494952784e-05	0.000108356638749103	9.71744004919635e-05	3.09464499372764e-05	7.9887045635031e-05	3.95859311600657e-05
leaf	Age	0.016625024044732	OTU_41	OTU	0.000609843022611897	0.000392830923090668	0.000898731771085181	0.000563687697931248	0.00251078908544404	0.000521002930641485	0.000117794152446606	0.000121830591661566	0.000410773403904269	0.000580512531614559	0.000402456966794001
leaf	Age	0.00172644443664063	OTU_42033	OTU	0.000490719980226133	0.000551330490197668	0.000468541053200252	0.000113090948801254	5.2394280750617e-05	7.81504395962227e-05	0.00100212413965703	0.00120235191056474	0.000308812995163558	0.000500625485979528	0.000105562483093509
leaf	Age	0.0407121446510619	OTU_426	OTU	0.000290414723942811	0.000306188732445418	0.000180079835393691	0.00059090020748655	2.75759372371668e-05	0.000885704982090524	5.1032481475384e-05	0.000303126114967468	0.00035604705033098	0.000242619916373057	3.29882759667214e-05
leaf	Age	0.0196887336556936	OTU_4403	OTU	9.5967977940756e-05	9.63397569376548e-05	2.50110882491238e-05	0.000110263675081222	0.000113061342672384	0	9.75209748741927e-05	1.95799165170374e-05	0.000103589169263725	0.000153856532334134	6.59765519334429e-06
leaf	Age	0.0416773814192892	OTU_44606	OTU	0.000176034285118073	0.000195064161324261	0.000103379164763045	0.000392991047084356	2.61971403753085e-05	0.000104200586128297	1.85254898506531e-05	0.000182020705399126	0.000197405775389363	0.000214807389374194	4.618358635341e-05
leaf	Age	0.000309002098499406	OTU_45357	OTU	8.16006789176486e-05	5.62776797952637e-05	0.000460204023783878	1.97909160402194e-05	0.000318502075089277	0	7.68982597574279e-06	1.95799165170374e-05	1.98708783807775e-05	0.000156815311802098	6.59765519334429e-06
leaf	Age	0.0345954614817254	OTU_45592	OTU	0.000855203012724963	0.00069536319611436	0.00143396905961643	0.000573936565166362	0.00223640850993423	0.000879192445457506	0.000660625958825176	0.000308927571713257	0.000741411790076223	0.000971663177279414	0.000197929655800329
leaf	Age	0.00172644443664063	OTU_46376	OTU	0.000363646102458649	0.000393784782070249	0.000118385817712519	0.000331851252888679	0.000142016076771409	0.000175838489091501	0.000512771577564304	0.000258164825187605	0.000503287001611496	0.000327241009156831	0.000151746069446919
leaf	Age	0.0132185213588541	OTU_4646	OTU	0.000784900889349758	0.000751640875909624	0.000420186282585279	0.00130301977571944	0.00122437161333021	7.16379029632042e-05	0.000275785122493685	0.000335034127069307	0.000706230562779108	0.00111013405638013	0.00146467945292243
leaf	Age	0.0231350234567269	OTU_46587	OTU	0.000739706667179984	0.000672470580604422	0.000208425735409365	0.0013263447839097	0.00138431204930578	0.000449365027678281	0.000123037215611885	0.000324156395670953	0.000885068468206106	0.000607733302719828	0.000257308552540427
leaf	Age	0.00165213014723585	OTU_47249	OTU	7.16970067755066e-05	7.71036008494432e-05	0.000145064311844918	3.39272846403761e-05	3.17123278227419e-05	3.90752197981114e-05	0.000105560338394287	1.74043702373666e-05	7.52487361632722e-05	0.000134920343739163	1.31953103866886e-05
leaf	Age	0.0416773814192892	OTU_47695	OTU	0.000374107727960912	0.000404277230845637	8.00354823971961e-05	0.000469680846740206	0.000130985701876543	0.000286551611852817	0.000407560776714368	0.000145761600737945	0.000582770515134606	0.000323690473795274	3.95859311600657e-05
leaf	Age	0.00841191575575701	OTU_4904	OTU	6.41646364138775e-05	6.43854811217e-05	0.000265117535440712	5.47784283256072e-05	3.99851089938919e-05	0.000169325952458483	3.1807916536027e-05	4.93123823392054e-05	4.23477735983783e-05	0.000107107816740301	0.000171539035026951
leaf	Age	0.016625024044732	OTU_624	OTU	0.000592964933468246	0.000657526789924324	0.000628612017994644	0.000197202341972186	0.000151667654804418	3.25626831650928e-05	0.00111886967947058	0.000741136099274528	0.000620883511373146	0.000512460603851384	0.00225639807612375
leaf	Age	0.0283285051425947	OTU_646	OTU	0.000117728158985462	6.53393401012807e-05	0.000175077617743866	3.95818320804388e-05	0.000130985701876543	0.00220123738196027	6.78102836042774e-05	9.42736721190691e-05	5.01658241088481e-05	4.61569597002401e-05	0.00032328510447387
leaf	Age	0.0345954614817254	OTU_66	OTU	0.00374177472130927	0.00424705710658325	0.000248443476607963	0.00110192993238221	0.000126849311290968	0.000117225659394334	0.00819595633996441	0.00514951804398084	0.00436800997062042	0.00346709778056035	0.00228278869689712
leaf	Age	0.0165875126170421	OTU_6728	OTU	0.000609564045931837	0.000691547760196037	6.66962353309967e-06	0.000344220575413816	1.79243592041585e-05	4.55877564311299e-05	0.00117864059955476	6.16404779240067e-05	0.00108703477305991	0.000545598933892582	3.95859311600657e-05
leaf	Age	0.0253950144309635	OTU_693	OTU	0.00114464131828756	0.000823180299378179	0.00174077174213902	0.00111041175354231	0.00409226908599556	0.000390752197981114	0.00034674124399713	0.000652663883901248	0.000867477854557549	0.000914854611494503	0.000455238208340756
leaf	Age	0.002483032268746	OTU_751	OTU	0.000231132179429989	9.9996216359381e-05	0.000683636412142717	6.11397941956777e-05	0.00134432694031188	0.000345164441549984	1.60787270401895e-05	9.64492183987399e-05	9.80513834854759e-05	7.69282661670669e-05	0.000428847587567379
leaf	Age	0.0470689400155586	OTU_767	OTU	9.42941178603939e-05	0.000100155192855978	5.33569882647974e-05	7.7043208870854e-05	3.58487184083169e-05	0.000130250732660371	0.000132824266853739	5.65642032714415e-05	8.11122740461245e-05	0.000120126446399343	0.000659765519334429
leaf	Age	0.0471323862503027	OTU_7808	OTU	0.0015220967664092	0.00172171545814324	0.000245108664841413	0.00170767332689893	8.68642022970756e-05	0.000123738196027353	0.00204514417200323	0.00210665398081458	0.00169912297760878	0.00155572624425553	0.000527812415467543
leaf	Age	0.0231350234567269	OTU_7914	OTU	5.57953360120674e-05	6.0570045203377e-05	5.00221764982476e-06	2.47386450502742e-06	1.93031560660168e-05	3.25626831650928e-05	0.000129678428954572	1.45036418644722e-05	6.18928998745529e-05	9.05386517197018e-05	0.000118757793480197
leaf	Age	0.000241482302526799	OTU_883	OTU	0.000390985817104562	0.000445293166967609	3.16807117822235e-05	4.98306993155524e-05	0	1.30250732660371e-05	0.000923128654633487	0.000790448481613733	0.000467454270105176	0.000137287367313535	0.000290296828507149
leaf	Age	0.0199806956478122	OTU_90	OTU	0.00833331241008233	0.00869394766938866	0.00379334838445044	0.0138554082742286	0.00593434169343831	0.00489091501139694	0.00461634234825614	0.0103157152761058	0.00821546807808539	0.00891835307233742	0.00112819903806187
leaf	Age	0.020131508682007	OTU_91	OTU	0.00326876976026697	0.00308636970493008	0.0143930475844291	0.00334007049100202	0.00450866573827678	0.00488440247476392	0.000465234471532439	0.00289710246242832	0.00211087363782686	0.00525893462635941	0.000343078070053903
leaf	Age	0.0180409353363947	OTU_9437	OTU	0.00350715533337853	0.00387854958747189	0.000743663023940614	0.0023544121903561	0.000977566975057565	0.000240963855421687	0.00604315460430078	0.00441998485819789	0.00413216544688791	0.00321027572274106	0.0012667497971221
leaf	Age	0.00156295076793912	OTU_950	OTU	0.000226529064208994	0.000256906018500413	1.66740588327492e-06	0.000512089952540677	8.27278117115005e-06	1.30250732660371e-05	5.80232323624229e-05	5.22131107120998e-05	0.000198057279598569	0.0004864233445333	0.000752132692041248
leaf	Age	0.043062203677834	OTU_96	OTU	0.00223474269562333	0.00213171584286636	0.000855379218120033	0.00382247406948237	0.00194823996580584	0.00780853142298925	0.000727038092252046	0.0010812465009964	0.00231870348056351	0.00277415162916315	0.00073893738165456
root	Age	0.0114976603579538	OTU_10012	OTU	4.1039879164321e-05	5.12651740713188e-05	3.06670558594847e-06	4.89229526778745e-05	2.74576224648098e-05	1.44934771300983e-05	9.46829121609019e-05	4.87338702775691e-05	5.17796637664593e-05	5.32466933565717e-05	5.49616642391932e-05
root	Age	2.65937347410209e-145	OTU_1001	OTU	8.52023578302751e-05	0.000125473614571277	0.000162535396055269	0.000121212091709361	8.33898163746074e-05	3.62336928252457e-05	9.80134668600292e-05	0.000315581525821819	6.71824751400263e-05	9.9837550043572e-06	0
root	Age	2.30214345134343e-23	OTU_1002	OTU	0.000134420473784588	0.000200690550298868	0.000167832432976452	0.000114396954022891	1.93220306233846e-05	5.15323631292383e-05	0.000313072141717957	0.000130452250316176	0.000229075854257943	0.000233429700339971	0.000183205547463977
root	Age	2.54246025221241e-05	OTU_1003	OTU	0.000127431798709504	0.000186487575843043	4.4606626704705e-06	4.62455771581898e-06	1.67796581729393e-05	4.34804313902948e-05	0.000519566533063844	0.000240994931677491	0.000178443208359728	0.000141674237680878	6.4121941612392e-05
root	Age	0.00369528639898691	OTU_10045	OTU	0.000151470858364934	0.000155224223786436	0.000175638592649776	0.000131678196013583	0.000167796581729393	0.000131246487344779	0.000160818212614999	0.000152144765744606	0.00016533443272265	0.000139297153156031	0.000100763051105187
root	Age	1.12566617238112e-48	OTU_1004	OTU	0.000160739526726924	0.000227163550024221	0.000493182016503894	0.000158938746759463	0.000171864377650105	4.83115904336609e-06	6.68489907467675e-05	0.000637403364301132	8.34045849909107e-05	2.32954283435001e-05	0
root	Age	4.81677915607879e-13	OTU_10055	OTU	0.000269039207854993	0.000332467260042848	0.000394768646336639	0.000314713322450208	0.000145423704165474	7.89089310416462e-05	0.000296657264986545	0.000552416249060981	0.000260864635177858	0.000236757618674756	2.1373980537464e-05
root	Age	8.2730610109773e-06	OTU_1005	OTU	4.85737700254041e-05	4.53822852434625e-05	0.00014301999687196	5.84154658840292e-06	9.40677806664779e-05	0.00011111665799742	7.13690292670115e-07	2.79328280859238e-05	5.86617709759254e-05	3.51808509677349e-05	4.2747961074928e-05
root	Age	2.38996093529698e-05	OTU_1006	OTU	0.000467398623815878	0.000499793426560873	0.000258718434887289	0.00044712171178734	0.00129864384768748	0.000300337053862592	0.000756987503758769	0.000207416106425264	0.000576130689249591	0.000712649940549116	0.000714501635109511
root	Age	5.35880901587843e-07	OTU_10073	OTU	0.000420857021720108	0.000427433893978241	0.000650977958471788	0.000398928952433016	0.00135660993955764	0.000546726165074263	0.000264541201816389	0.0006275971586965	0.000363768523928923	0.00030379140227544	0.000351143965972623
root	Age	1.91984214203056e-56	OTU_10079	OTU	0.000271963547070808	0.000286916892261446	0.000493460807920799	0.000255080867693594	0.000165254209278948	0.000131246487344779	0.00014178647147713	0.000695943440183334	0.000159763203076892	3.6607101682643e-05	6.10685158213257e-05
root	Age	1.32387827433575e-31	OTU_1007	OTU	6.5723284748659e-05	8.89156625695988e-05	0.000131868340195784	9.10307676692789e-05	5.08474490089069e-05	5.63635221726044e-06	5.01962172511314e-05	0.000251098295027719	3.1133342138061e-05	1.04591719093266e-05	3.05342579106629e-06
root	Age	2.44671861386972e-07	OTU_10088	OTU	9.90310127660789e-05	0.000116817363867431	0.000120159100685799	0.000158695348984946	0.000168305056219482	0.00011111665799742	7.30343066165751e-05	5.85400758822019e-05	0.00012436950885678	0.000189215928177817	0.000109923328478386
root	Age	9.81583911641049e-12	OTU_10094	OTU	0.000460955164526794	0.000553243673625396	4.01459640342345e-05	0.0003653400595497	0.000567457530939402	0.00019807752077801	0.00117473422173501	0.000719418902085334	0.000527300500001475	0.000380333523975512	0.000439693313913545
root	Age	1.37249496549348e-20	OTU_1011	OTU	0.000149141300006572	0.000177915366408167	0.00020184498583879	0.000184982308632759	0.000174406750100551	7.97141242155406e-05	0.000150588651753394	0.000232377357055238	0.000175166014450459	0.000126460896721858	0
root	Age	0.00288201304911935	OTU_1012	OTU	0.000225223684689221	0.00032137381253889	9.75769959165421e-05	0.000257758243213279	0.000142881331715029	0.000114337430692998	0.000574520685599443	0.000308449739927541	0.000345580097732477	0.000280020557026971	0.000268701469613833
root	Age	6.65042827410267e-08	OTU_10131	OTU	0.0001483482588633	0.00011833010670888	0.00023725149578565	5.91456592075796e-05	5.44067704395304e-05	0.000342207098905098	7.46995839661387e-05	6.2700284320531e-05	0.000119453717992876	0.000190166761987756	0.000207632953792508
root	Age	0.0045060248667111	OTU_1014	OTU	0.00016500212287201	0.000156484842820976	8.53101735727483e-05	0.00014555186916104	0.000218135556248211	0.000184389236821806	0.00022790510012599	0.000143230033376758	0.000159107764295038	0.000183510925318185	7.02287931945246e-05
root	Age	1.24119441111499e-61	OTU_10178	OTU	4.04946633783216e-05	6.1182043809705e-05	6.83038971415795e-05	7.39929234531037e-05	3.35593163458786e-05	8.85712491283784e-06	4.25835207959835e-05	0.000138178351701644	3.73600105656732e-05	1.56887578639899e-05	6.10685158213257e-06
root	Age	3.39957439998072e-13	OTU_1017	OTU	0.000123714418350417	0.000156400801552007	1.0315282425463e-05	0.000342704066519638	0.000156610142947433	7.24673856504914e-05	9.89650539169226e-05	7.66666983634929e-05	0.000163531976072552	0.000267659717497767	0.000128243883224784
root	Age	3.76644786086104e-06	OTU_101	OTU	0.00416807555382276	0.00549529049536949	0.015217829491727	0.00181964176228751	0.00322321979267461	0.00661868788941155	0.000791482534571158	0.00420656504664188	0.00650178885629537	0.00475036571445415	0.00476639765985447
root	Age	3.91683533068055e-07	OTU_10204	OTU	0.000211593290039235	0.000233886851541771	0.000498479053425078	8.00778678160234e-05	8.44067653547855e-05	0.0008406216735457	0.000158439244972766	0.000163436760077213	0.000253654808577465	0.000244839706059236	0.000519082384481269
root	Age	0.0108119171724495	OTU_10240	OTU	0.00033793465717674	0.000229516705555363	4.12611297018521e-05	0.00038724585925621	0.00108254218939963	0.000173921725561179	0.000235993590109585	0.000164031075568403	0.000237760418117508	0.000277643472502124	0.000439693313913545
root	Age	1.82631533393042e-07	OTU_1024	OTU	0.000106515338555708	9.64793767768425e-05	0.000153335279297423	3.13983129126657e-05	5.44067704395304e-05	0.00032207726955774	0.000111573582420761	7.01292279604043e-05	0.000103723187228382	0.000113149223382715	0.000125190457433718
root	Age	5.50774463334789e-43	OTU_1026	OTU	0.000187950750955441	0.000278176600288631	0.000293846153417244	0.000407447874541104	0.000140847433754672	0.000122389362431941	0.000138455916778002	4.72480815495944e-05	0.000387036600684737	0.000370825185876124	2.74808321195966e-05
root	Age	0.00755904102282426	OTU_10285	OTU	9.45701563351745e-05	0.000116397157522584	5.93825718006385e-05	0.000175733193201121	8.0338969434073e-05	0.000251220270255037	0.000107053543900517	8.61757462225307e-05	0.000121747753729365	0.00014785465744548	0.000125190457433718
root	Age	2.90987684751155e-05	OTU_1029	OTU	9.07536458331784e-05	0.000109589814736065	1.9236607766404e-05	5.28173170701431e-05	3.25423673657004e-05	0.000103869919432371	0.000242178905979392	0.000121834675693923	0.00010175687088282	9.12800457541229e-05	0.000247327489076369
root	Age	1.58173789018028e-29	OTU_102	OTU	0.0017701669619258	0.00220700776440476	0.000411496131350903	0.00223828593445639	0.000908135439299078	0.00198963233269294	0.00370857265747814	0.00116961288666166	0.00224749958297708	0.0036763989261283	0.00267480099297407
root	Age	1.5388210394134e-05	OTU_1032	OTU	0.000115684876774789	0.000122784293964257	0.000214669391016393	9.07873698947621e-05	5.59321939097976e-05	0.000176337305082862	7.56511710230322e-05	0.000202067267004555	9.60217815415986e-05	6.84600343155922e-05	0.000155724715344381
root	Age	1.36372953953592e-12	OTU_10347	OTU	0.000103491869196983	9.0764570486925e-05	4.7394540873749e-06	9.44383365125139e-05	0.000488135510485507	2.57661815646192e-05	0.000160580315850776	0.000123023306676303	9.32361667187194e-05	4.42137721621533e-05	1.22137031642651e-05
root	Age	2.63980184013802e-11	OTU_1034	OTU	0.000169512544374369	0.000270612886081388	3.03882644425803e-05	0.000223439157006412	3.71186377765021e-05	6.60258402593366e-05	0.000521707603941854	0.000158979393893289	0.000305106752952998	0.000371300602781094	0.000128243883224784
root	Age	5.7240791275867e-16	OTU_10359	OTU	0.000742435205316865	0.00102227799574348	0.000519388409692908	0.000869903646123002	0.000899999847457653	0.000289064349428071	0.00160033153293062	0.000631757367134829	0.00122419578480765	0.00119139476385329	0.000186258973255043
root	Age	8.53829117054495e-05	OTU_1036	OTU	8.83745224033627e-05	0.000115808868639799	1.67274850142644e-06	0.000296215091586932	0.000156101668457344	1.12727044345209e-05	3.68739984546226e-05	0.000118268782746784	0.000124861087943171	0.000103165468378358	3.05342579106629e-06
root	Age	4.40908761154994e-18	OTU_1037	OTU	9.452059126372e-05	0.000129843760557684	0.000161699021804556	0.000130948002690032	0.00010372879597817	6.28050675637592e-05	0.00010158191832338	0.00020058147827658	0.000109785995960531	9.41325471839393e-05	6.10685158213257e-06
root	Age	0.00160801933976743	OTU_10387	OTU	3.10772998019677e-05	4.46259138227381e-05	3.06670558594847e-06	4.06474283443037e-05	2.69491479747207e-05	2.09350225212531e-05	8.39775577708502e-05	3.71447181993667e-05	4.47336968615297e-05	5.56237778814187e-05	4.88548126570606e-05
root	Age	1.44561485752303e-12	OTU_1039	OTU	7.19189186804707e-05	0.000107404741742861	0.000223033133523525	4.84361571288409e-05	2.44067755242753e-05	6.44154539115479e-06	6.63731972183207e-05	7.51809096355182e-05	0.000121256174642974	0.000126460896721858	5.80150900302595e-05
root	Age	0.0143630865865676	OTU_103	OTU	0.00136204816356949	0.00175881567699108	0.000831634796625843	0.000639405953655603	0.000317288081815579	0.00100085511515068	0.00364410263437361	0.00151223576733262	0.00180065419344817	0.00203050560112427	0.00176793353302738
root	Age	3.67978273531236e-06	OTU_10400	OTU	2.17095012970684e-05	3.61377456568313e-05	1.11516566761762e-06	1.14396954022891e-05	2.03389796035628e-06	2.41557952168305e-06	9.01628736406579e-05	5.31912364614931e-05	2.81838676197184e-05	3.6607101682643e-05	6.10685158213257e-06
root	Age	0.00125886411659152	OTU_1040	OTU	5.39267977424894e-05	4.41216662089219e-05	1.89578163494996e-05	9.22477565418628e-05	0.000251694872594089	1.52986703039926e-05	1.8555947609423e-05	4.39793463480502e-05	4.34228192978219e-05	4.7541690496939e-05	3.66411094927954e-05
root	Age	2.30968782923082e-12	OTU_1041	OTU	0.00042749874129501	8.34529800865894e-05	8.64253392403659e-05	0.000124132865003562	0.000115423709250219	2.57661815646192e-05	4.11561402106433e-05	6.65633350132651e-05	9.70049397143794e-05	8.41487921795821e-05	0
root	Age	3.85560474695464e-25	OTU_1042	OTU	0.000133429172355498	0.000184974833001594	5.46431177132636e-05	9.27345520908964e-05	4.57627041080163e-05	8.05193173894349e-05	0.000386344345098756	0.00011202847008929	0.00021055970867057	0.000245315122964205	7.02287931945246e-05
root	Age	2.16843650234049e-26	OTU_1043	OTU	5.90815651737568e-05	5.46268248300938e-05	8.78192963248879e-05	5.57380903643446e-05	6.45762602413118e-05	1.12727044345209e-05	2.52170570076774e-05	0.000108165419396556	4.26035208205045e-05	8.55750428944903e-06	2.44274063285303e-05
root	Age	0.0191658451422237	OTU_1045	OTU	0.000101657961553167	0.000122280046350441	4.15399211187565e-05	0.000234635454634184	0.000205423693995984	0.000121584169258047	8.13606933643931e-05	6.18088110837462e-05	0.000124041789465853	0.000216790108666042	0.000103816476896254
root	Age	0.0244529419450605	OTU_1048	OTU	2.0767764939433e-05	3.24399298221788e-05	1.95153991833084e-06	8.27552433357081e-06	8.13559184142511e-06	8.05193173894349e-06	8.20743836570632e-05	1.72351492445061e-05	4.2111941734114e-05	3.32791833478573e-05	3.05342579106629e-06
root	Age	0.0030409613090981	OTU_10490	OTU	6.37902469619337e-05	9.05964879489863e-05	4.4606626704705e-06	0.000127053638297764	7.62711735133604e-05	2.25454088690418e-05	0.000128464252680621	5.02196590055438e-05	9.81519575826238e-05	0.000139772570061001	4.88548126570606e-05
root	Age	5.92985246673257e-17	OTU_104	OTU	0.00133463867905516	0.000598710000137828	0.000831913588042748	0.000361689092931948	0.00215237251654703	0.000206934645690848	0.000631378012248829	0.000401460114298755	0.000597596309355307	0.000901390451821964	0.000702287931945246
root	Age	0.0484935026420781	OTU_1050	OTU	5.38772326710349e-05	7.5973307148315e-05	3.06670558594847e-06	0.000119508307287743	4.93220255386397e-05	3.05973406079853e-05	9.56344992177954e-05	5.64599716630374e-05	7.94719522997872e-05	0.000105542552903205	2.1373980537464e-05
root	Age	0.000435556133699344	OTU_10517	OTU	2.56251419419734e-05	3.50452091602294e-05	8.72617134910791e-05	1.70378442161752e-05	1.67796581729393e-05	1.12727044345209e-05	8.08848998359464e-06	2.49612506299744e-05	4.53891356433836e-05	1.85412592938062e-05	5.19082384481269e-05
root	Age	0.000842272854336102	OTU_1051	OTU	0.000180020339522722	7.126699608603e-05	1.11516566761762e-06	0.000129000820493898	0.00020745759195634	1.851944299957e-05	7.46995839661387e-05	6.95349124692145e-05	6.88210720946611e-05	8.36733752746127e-05	5.49616642391932e-05
root	Age	6.12940067564411e-06	OTU_1052	OTU	0.000490396816970763	0.000315911130055881	0.000132147131612688	0.000154070791269127	0.000667118530996859	0.000532232687944165	0.000630902218720382	0.000361640976389034	0.000332635181790862	0.000166395916739287	0.000494654978152738
root	Age	5.55108054831862e-18	OTU_10537	OTU	5.08041982408563e-05	5.97533422372256e-05	2.23033133523525e-05	3.28586995597664e-05	1.77966071531174e-05	3.86492723469288e-05	0.000117996795054792	2.73385125947339e-05	6.29221230579759e-05	0.000100788383853511	7.02287931945246e-05
root	Age	0.0214853356952432	OTU_10554	OTU	8.9911039618452e-05	0.000104715421135841	7.22069769782412e-05	0.000142144300317804	4.83050765584616e-05	9.09868286500614e-05	9.58723959820188e-05	7.69638561090878e-05	0.000111260733219702	0.000113624640287684	0.000210686379583574
root	Age	0.000446523824038271	OTU_1055	OTU	6.17580790322995e-05	7.28637801964481e-05	8.33586336544174e-05	8.73798010515271e-05	5.18643979890851e-05	0.000177142498256757	4.97204237226847e-05	0.000120051729220353	5.89894903668524e-05	3.32791833478573e-05	0.000100763051105187
root	Age	3.28833172240329e-07	OTU_1056	OTU	6.12624283177545e-05	8.00913293278144e-05	4.65581666230358e-05	7.30193323550365e-05	3.40677908359677e-05	0.000160233441604975	0.000115617827412559	5.55684984262526e-05	8.37323043818377e-05	0.000114100057192654	4.58013868659943e-05
root	Age	2.83403678288004e-08	OTU_1057	OTU	8.66397449024554e-05	0.000121271551122808	6.27280688034914e-05	9.68723142576818e-05	2.28813520540081e-05	8.5350476432801e-05	0.000195075346663165	8.91473236784801e-05	0.000127318983375123	0.000164969666024378	5.80150900302595e-05
root	Age	0.00499828870218778	OTU_105	OTU	0.000471958610389692	7.89147515622432e-05	5.12976207104107e-05	0.000152123609072993	4.57627041080163e-05	1.04675112606265e-05	3.09265793490383e-05	0.000130155092570581	6.34137021443663e-05	5.27712764516023e-05	9.16027737319886e-06
root	Age	0.00267143877848222	OTU_1060	OTU	2.98877380870599e-05	3.50452091602294e-05	0.000113746898096998	1.94718219613431e-06	1.37288112324049e-05	0.000114337430692998	2.37896764223372e-07	7.57752251267081e-05	1.99908828465444e-05	1.18854226242348e-05	4.58013868659943e-05
root	Age	0.00100142248249721	OTU_10651	OTU	7.68258607544656e-05	0.000126650192336848	8.64253392403659e-06	1.7281241990692e-05	3.55932143062349e-06	2.25454088690418e-05	0.000334244953733837	8.14212222930118e-05	0.000135020389061907	0.000191117595797695	2.1373980537464e-05
root	Age	0.0124148347859755	OTU_1065	OTU	9.96753586949874e-05	0.00011833010670888	4.40490438708962e-05	0.000123889467229045	0.000123559301091644	0.00016667498699613	0.000176281502289518	0.000105193841940606	0.000124041789465853	0.00013216589958149	5.80150900302595e-05
root	Age	0.0058803647409321	OTU_1066	OTU	2.19077615828863e-05	3.27760948980563e-05	7.80615967332337e-06	4.1377621667854e-05	9.66101531169232e-06	7.24673856504914e-06	4.56761787308874e-05	1.87209379724808e-05	4.06372044749427e-05	3.37546002528267e-05	2.44274063285303e-05
root	Age	1.33814066034117e-24	OTU_1069	OTU	0.000450645629664259	0.000615770377738611	5.24127863780283e-05	0.00099817427329335	0.000123559301091644	0.000221428122820946	0.000722730369710603	0.000297454903340529	0.000666417381449968	0.00105827803046186	0.000100763051105187
root	Age	1.39988714020047e-44	OTU_10719	OTU	0.000195286381530706	6.61404786788981e-05	7.94555538177557e-05	8.8596789924111e-05	6.66101582016681e-05	1.6103863477887e-06	3.28297534628253e-05	0.0001583850784021	3.91624672157714e-05	7.13125357454085e-06	0
root	Age	2.58048529448036e-05	OTU_1072	OTU	7.01345761081089e-05	7.42924817689275e-05	9.67406216658289e-05	3.69964617265519e-05	6.45762602413118e-05	4.91167836075553e-05	9.15902542259981e-05	3.38759829978224e-05	7.27537047857846e-05	0.000124083812197011	0.000198472676419309
root	Age	4.69555983523742e-05	OTU_1073	OTU	9.69988448364447e-05	8.98401165282619e-05	0.000100364910085586	0.000105147838591253	4.4237280637749e-05	0.000192441168560749	6.5897403689874e-05	6.77519659956449e-05	8.81565161593516e-05	0.000124083812197011	0.000128243883224784
root	Age	5.05681513559507e-08	OTU_1078	OTU	6.73589321066573e-05	8.90837451075375e-05	0.000289664282163678	4.86795549033577e-07	1.93220306233846e-05	4.18700450425061e-05	4.52003852024406e-06	4.51679773304299e-05	0.000123058631293073	6.13287807410514e-05	8.5495922149856e-05
root	Age	3.56063804065119e-05	OTU_1079	OTU	6.48806785339326e-05	0.000104799462404811	1.67274850142644e-06	0.000244614763389372	8.13559184142511e-06	2.97921474340909e-05	5.61436363567157e-05	0.00011321710107167	0.000110277575046921	8.41487921795821e-05	4.88548126570606e-05
root	Age	0.000148048699559291	OTU_107	OTU	0.000150776947364571	0.000229180540479486	5.52007005470724e-05	0.000236095841281285	8.0338969434073e-05	0.000119973782910258	0.000370881055424237	0.000147687399560682	0.000297241487570751	0.00018683884365297	7.02287931945246e-05
root	Age	6.23322568292182e-07	OTU_1080	OTU	5.60580958150327e-05	7.55531008034682e-05	0.000122668223437939	3.72398595010686e-05	2.23728775639191e-05	6.9246612954914e-05	7.27964098523517e-05	4.96253435143539e-05	9.47109039778907e-05	6.60829497907452e-05	4.58013868659943e-05
root	Age	0.044228871913985	OTU_1082	OTU	3.46459849466913e-05	3.35324663187806e-05	3.23398043609111e-05	3.7970052824619e-05	6.05084643205993e-05	8.29348969111179e-05	3.02128890563682e-05	3.20930365242528e-05	3.50659748291845e-05	3.23283495379185e-05	2.74808321195966e-05
root	Age	0.000215720611519195	OTU_1085	OTU	3.23164265883301e-05	3.092718698073e-05	8.28010508206086e-05	1.70378442161752e-06	2.03389796035628e-06	0.000190025589039066	1.52253929102958e-05	2.16925154284302e-05	3.8998607520308e-05	1.99675100087144e-05	4.58013868659943e-05
root	Age	0.0164096659125791	OTU_10878	OTU	4.0643358592685e-05	3.07591044427913e-05	1.81214420987864e-05	7.54533101002044e-06	2.79660969548988e-05	0.000198882713951904	6.42321263403104e-05	2.7041354849139e-05	3.96540463021619e-05	1.47379240540511e-05	6.10685158213257e-06
root	Age	3.57808272452807e-09	OTU_1087	OTU	9.11501664048144e-05	7.00904183204588e-05	6.41220258880134e-06	0.000137519742601986	0.000157118617437522	4.99219767814496e-05	5.85226039989494e-05	7.42894363987334e-05	7.75056359542255e-05	4.9918775021786e-05	1.83205547463977e-05
root	Age	1.77741297284141e-11	OTU_10889	OTU	0.000152709985151296	0.000222373197692966	9.81345787503509e-05	0.000151150017974926	8.7966086785409e-05	4.67012040858722e-05	0.000398001286545701	0.000323307627207288	0.000189421807955781	0.000185412592938062	3.66411094927954e-05
root	Age	2.43518338883063e-12	OTU_1091	OTU	0.000128175274781321	4.51301614365544e-05	1.39395708452203e-06	0.000101253474198984	0.000200338949095093	5.63635221726044e-06	2.75960246499111e-05	8.46899574945561e-05	3.67045717838192e-05	1.33116733391429e-05	0
root	Age	3.45351882136754e-05	OTU_10931	OTU	0.000149835211006935	9.35379323629144e-05	9.98073272517774e-05	7.37495256785869e-05	0.000124067775581733	6.6831033433231e-05	0.000107529337428964	7.04263857059993e-05	0.000107983539310433	8.8902961229276e-05	9.16027737319886e-05
root	Age	1.40262126841279e-16	OTU_1095	OTU	0.000104879691197709	6.49639009133269e-05	7.24857683951456e-06	9.22477565418628e-05	0.000222203352168923	3.86492723469288e-05	8.75460092342008e-05	6.47803885396955e-05	6.9148791485588e-05	5.13450257366942e-05	7.63356447766572e-05
root	Age	0.00193585616351023	OTU_1099	OTU	0.00017094993144655	0.00025951943857743	8.64253392403659e-06	0.00047219168256257	0.00010372879597817	9.34024081717445e-05	0.000265730685637506	0.000182454855795289	0.000272498673555765	0.00035085767586741	0.000222900082747839
root	Age	0.00710457779374432	OTU_109	OTU	0.00095690326950046	0.00124927346322976	0.000690008756838405	0.00160715550513435	0.00106779642918705	0.0016957368242215	0.00137670857456065	0.000938127002843205	0.00142099127905929	0.00137728277369632	0.000424426184958214
root	Age	2.4853723660067e-07	OTU_10	OTU	0.00116924003561151	0.00124935750449873	0.00187375711301451	0.00120238500611294	0.00119440657721922	0.00466287367002218	0.000762459129335906	0.00195797238572502	0.00101429151491893	0.000487777744498594	0.00323968476432133
root	Age	0.00552600201845234	OTU_1105	OTU	2.50303610845195e-05	3.00027330220669e-05	0	6.86381724137343e-05	9.66101531169232e-06	8.85712491283784e-06	1.78422573167529e-05	2.79328280859238e-05	3.1133342138061e-05	3.18529326329491e-05	1.83205547463977e-05
root	Age	0.0177829332457562	OTU_11079	OTU	0.000127530928852413	9.64793767768425e-05	0.000144135162539578	8.42156299828088e-05	0.000239491484831952	0.00011111665799742	6.7800577803661e-05	7.6072382872303e-05	9.81519575826238e-05	9.84112993286638e-05	0.000262594618031701
root	Age	1.72455015558409e-137	OTU_1108	OTU	7.98493301131898e-05	0.000124633201881583	0.000164208144556695	0.000119264909513226	5.89830408503321e-05	5.63635221726044e-06	9.61102927462422e-05	0.000279625438604833	8.38961640773011e-05	1.42625071490817e-05	0
root	Age	2.63340110454071e-29	OTU_110	OTU	0.00120244863348602	0.000164804928448944	0.000348210479713603	0.000139710322572637	0.00628423622301081	9.90387603890049e-05	3.28297534628253e-05	7.42894363987334e-06	0.00026332253060981	0.000139297153156031	0.000109923328478386
root	Age	0.000901404579590143	OTU_1110	OTU	0.000185571627525625	6.21064977683681e-05	1.95153991833084e-06	0.000177436977622739	0.000565423632979045	1.36882839562039e-05	7.13690292670115e-07	2.31783041564048e-05	7.71779165632985e-05	8.8902961229276e-05	9.16027737319886e-06
root	Age	0.0197201252260016	OTU_1112	OTU	0.000112661407416065	0.000162787937993679	0.000168111224393357	0.000282098020664958	0.000151016923556454	2.57661815646192e-05	4.16319337390901e-05	0.000119754571474758	0.000203841461156568	0.000133116733391429	3.05342579106629e-05
root	Age	3.3713894576546e-09	OTU_1113	OTU	6.83006684642927e-05	0.000111186598846483	6.85826885584839e-05	2.79907440694307e-05	1.16949132720486e-05	1.851944299957e-05	0.000228856687182884	6.47803885396955e-05	9.35638861096464e-05	0.00024959387510893	2.74808321195966e-05
root	Age	7.0890094043233e-08	OTU_1114	OTU	9.00597348328155e-05	0.0001479126333861	4.96248722089843e-05	0.000230010896918365	2.08474540936518e-05	5.63635221726044e-06	0.000151540238810288	0.000348566035582857	7.94719522997872e-05	4.84925243068778e-05	0
root	Age	4.85128830765026e-133	OTU_11164	OTU	0.00013808828907222	0.000184470585387778	0.000153614070714328	0.000245831752261956	7.52542245331823e-05	1.28830907823096e-05	0.000150826548517618	0.000488527333758071	8.24214268181298e-05	1.90166761987756e-05	2.44274063285303e-05
root	Age	9.98851299878624e-06	OTU_1116	OTU	8.2079758328642e-05	9.64793767768425e-05	8.58677564065571e-05	5.91456592075796e-05	3.96610102269474e-05	0.000170700952865602	0.000142024368241353	7.75581716002777e-05	0.000100282133623649	0.00011695255862247	8.85493479409223e-05
root	Age	0.0221212614154367	OTU_1119	OTU	0.000136403076642767	9.33698498249757e-05	1.644869359736e-05	0.00020688810833927	8.59321888250527e-05	0.000490362642901658	4.80551463731211e-05	6.77519659956449e-05	9.99544142327221e-05	9.08046288491535e-05	0.000250380914867436
root	Age	2.58780388327672e-20	OTU_111	OTU	0.000662338049846403	0.000740823785965041	0.0010379404451351	0.000947060740644824	0.00108610151083025	0.00164984081330952	0.000285714013832269	0.00164952264579748	0.000398670639062644	0.00020252760151696	0.00123663744538185
root	Age	0.000739454107164424	OTU_1122	OTU	0.000121533555206419	0.000183714213967054	6.69099400570575e-06	0.000142144300317804	3.40677908359677e-05	3.62336928252457e-05	0.000375401093944481	0.000142932875631163	0.000201711285115542	0.00021869177628592	4.2747961074928e-05
root	Age	1.36817615319614e-44	OTU_1126	OTU	2.69138337997902e-05	3.80706948431269e-05	4.12611297018521e-05	3.65096661775183e-05	3.25423673657004e-05	7.24673856504914e-06	3.68739984546226e-05	5.94315491189867e-05	3.55575539155749e-05	1.71150085788981e-05	0
root	Age	2.37704213637927e-16	OTU_1127	OTU	0.000121186599706238	0.000146063725468774	0.000165044518807408	0.000171352033259819	0.000132203367423158	0.000297116281167015	0.00010515036978673	6.86434392324297e-05	0.000133217932411808	0.000314725991089736	9.77096253141212e-05
root	Age	4.5234147368106e-05	OTU_11280	OTU	0.000187256839955078	0.000171360147428556	0.000449969346883711	8.12948566886074e-05	0.000203389796035628	1.12727044345209e-05	2.16486055443268e-05	5.70542871542272e-05	0.000237596558422044	0.000170674668884011	0.000116030180060519
root	Age	4.37573267899012e-13	OTU_1128	OTU	0.00164813775600483	0.00217028172986514	0.00420835643817201	0.00166045961775353	0.0017257624193623	0.00194293112860706	0.000929462657820713	0.0016248585529131	0.00270352111545194	0.00173812420456809	0.000613738584004324
root	Age	2.12695643910344e-10	OTU_11299	OTU	8.52023578302751e-05	9.7487872004475e-05	9.70194130827333e-05	0.000127053638297764	0.00011491523476013	5.39479426509214e-05	6.89900616247778e-05	0.000129857934824986	8.47154625546185e-05	8.22471245597045e-05	0.000100763051105187
root	Age	0.0128987454382581	OTU_112	OTU	0.000505761989121656	0.000615350171393764	0.000480078819909387	0.000654253217901127	0.000846101551508212	0.000425141995816216	0.000692755377418459	0.000611550640434373	0.000642985444998691	0.00059236946359186	0.000287022024360231
root	Age	2.28664447873382e-30	OTU_1130	OTU	8.1980628185733e-05	0.000107740906818739	9.42314989136892e-05	0.000148472642455241	7.93220204538948e-05	2.25454088690418e-05	7.94575192506062e-05	0.000233863145783213	6.65270363581724e-05	3.85087693025206e-05	2.44274063285303e-05
root	Age	4.30381862911555e-23	OTU_11319	OTU	0.00163549866278394	0.00226869405582828	0.00308343307096273	0.00171960527696111	0.00173847428161453	0.00138895822496775	0.00211014429866131	0.00357243041754229	0.00204349426212504	0.00115764016360047	0.000204579528001441
root	Age	0.000538646428554572	OTU_11329	OTU	0.000223736732545586	6.72330151755e-05	0.000120716683519608	4.77059638052905e-05	8.28813418845183e-05	0.000190830782212961	4.06803466821966e-05	6.65633350132651e-05	7.06235287447594e-05	6.18041976460207e-05	4.58013868659943e-05
root	Age	5.93011226339653e-05	OTU_1132	OTU	9.8634492194443e-05	5.4458742292155e-05	4.93460807920799e-05	2.77473462949139e-05	2.03389796035628e-05	4.02596586947174e-06	8.49291448277437e-05	4.30878731112654e-05	4.96494877254341e-05	9.50833809938781e-05	0
root	Age	9.46879785774258e-20	OTU_1133	OTU	0.000111967496415702	0.000108665360777402	0.000178147715401915	8.15382544631241e-05	0.000139830484774494	0.000204519066169165	7.58890677872556e-05	3.17958787786579e-05	0.000120436876165657	0.000145952989825603	0.000439693313913545
root	Age	0.000371868363811947	OTU_11359	OTU	4.92181159543125e-05	5.57193613266956e-05	1.28244051776027e-05	0.000112693169601273	6.10169388106883e-05	2.49609883907248e-05	3.66361016903992e-05	3.44702984890123e-05	5.76786128031445e-05	9.08046288491535e-05	1.22137031642651e-05
root	Age	3.61226965390066e-06	OTU_1137	OTU	6.95893603221095e-05	8.95879927213538e-05	3.62428841975728e-06	0.000178167170946289	0.000103220321488081	2.01298293473587e-05	7.63648613157023e-05	4.99225012599488e-05	9.92989754508681e-05	0.000126936313626827	7.63356447766572e-05
root	Age	0.0116476654659317	OTU_11388	OTU	0.00017724469552127	0.000168418703014628	0.000144971536790291	0.000244614763389372	0.000277118597098543	0.000495998995118919	0.000113952550062995	0.000145012979850328	0.000168120047545529	0.000191117595797695	0.000268701469613833
root	Age	1.14969787714265e-05	OTU_1139	OTU	0.000127431798709504	9.58910878940569e-05	8.53101735727483e-05	3.91870416972029e-05	0.00014186438273485	0.000147350350822666	0.000160342419086553	7.1615016688379e-05	9.78242381916968e-05	0.000105067135998235	0.000250380914867436
root	Age	1.52994749546123e-07	OTU_11410	OTU	0.000169760369731642	0.000239769740369627	0.000286597576577729	0.000233905261310634	0.000170338954179838	0.000184389236821806	0.000205542804288993	0.000176808858628985	0.000269221479646496	0.000289053478221389	2.1373980537464e-05
root	Age	1.05009817282661e-12	OTU_1144	OTU	7.64789052542842e-05	0.000117405652750217	0.000348489271130508	2.0688810833927e-05	2.69491479747207e-05	4.02596586947175e-05	1.4749599381849e-05	2.7041354849139e-05	0.00014976776165362	0.000120280476957256	0.000424426184958214
root	Age	1.02639283996613e-13	OTU_1146	OTU	7.18197885375618e-05	0.000101521852915005	8.92132534094099e-06	5.18437259720759e-05	9.55932041367451e-05	1.69090566517813e-05	0.000229094583947107	3.83333491817464e-05	0.000103559327532919	0.000198248849372236	9.16027737319886e-05
root	Age	7.83727647776949e-06	OTU_114	OTU	0.00157175798089346	0.00081486414392706	0.00105188001598032	0.000769380365247568	0.000391016882878494	0.00120537418131984	0.000657070862784953	0.00129412198206594	0.000685588965819195	0.00049110566283338	0.00037862479809222
root	Age	0.000269167694302476	OTU_11506	OTU	0.0001400708919304	0.000176486664835688	0.000533885563371938	1.53340597945577e-05	5.99999898305102e-05	0.000332544780818366	2.90234052352514e-05	0.000124211937658682	0.000200891986638225	0.000184937176033093	0.000204579528001441
root	Age	4.1370722297601e-36	OTU_11563	OTU	0.000109984893557522	0.000153039150793232	0.000180099255320246	0.000135572560405851	0.000116440658230397	4.50908177380835e-05	0.000147020200290044	0.000284379962534351	0.000113554768956191	7.70175386050412e-05	2.74808321195966e-05
root	Age	1.46072018328321e-09	OTU_1156	OTU	0.000297737384227145	0.000215986061251294	2.56488103552054e-05	0.000103687451944152	0.000278135546078721	0.00022223331599484	0.000488164160186359	0.000335193937031085	0.000174510575668605	0.00012455922910198	0.000351143965972623
root	Age	0.0435891132128213	OTU_11596	OTU	4.87224652397676e-05	8.0007288058845e-05	4.4606626704705e-06	0.000202993743947002	6.10169388106883e-06	1.04675112606265e-05	2.42654699507839e-05	4.24935576200755e-05	9.99544142327221e-05	9.17554626590923e-05	1.83205547463977e-05
root	Age	0.00653539678052323	OTU_1159	OTU	0.000444053475160811	0.000572237000412475	0.000694469419508875	0.000758184067619796	0.000417457556363126	0.000593427369160135	0.000286189807360716	0.000495956277397944	0.00054778296193441	0.000754011211281453	0.000644272841914986
root	Age	1.08678332811565e-07	OTU_115	OTU	0.000423137015007015	0.00041020543383952	0.000460284629309174	0.00027893384959624	0.000149999974576276	0.00267646211002482	0.000495776856641507	0.0003577779256963	0.000555975946707584	0.000116001724812531	0.000122137031642651
root	Age	1.92768103497318e-05	OTU_1161	OTU	0.000184828151453808	0.000242879267321494	0.000301931104507472	0.000193501230740847	5.33898214593523e-05	0.000152181509866032	0.000240751525394052	0.000194044007873492	0.000271187795992057	0.000190642178892726	0.000552670068182998
root	Age	2.12378527000839e-06	OTU_1164	OTU	0.000109390112700068	0.000134129865275123	0.000158353524801703	0.000151150017974926	9.40677806664779e-05	0.000113532237519103	9.68239830389123e-05	0.000102816579975847	0.000153044955562889	0.000139297153156031	7.02287931945246e-05
root	Age	0.0145976573013666	OTU_1165	OTU	0.000124110938922053	0.000108833443315341	0.000259276017721098	5.37909081682103e-05	0.00018559318888251	0.0001851944299957	3.42571340481655e-05	6.62661772676702e-05	0.000133217932411808	8.41487921795821e-05	0.000250380914867436
root	Age	0.000128365198336665	OTU_11664	OTU	3.16225155879671e-05	4.27770059054119e-05	0.000115698438015329	1.33868775984234e-05	2.03389796035628e-06	1.12727044345209e-05	9.2779738047115e-06	4.75452392951894e-05	4.85024698571897e-05	2.23445945335613e-05	1.83205547463977e-05
root	Age	0.000775308420653922	OTU_1167	OTU	0.000379321491841242	0.000432224246309496	0.000684154137083412	0.000220031588163177	0.000262881311376049	0.000865582661936425	0.000424645724138719	0.000566976978595133	0.0003872004603802	0.000294758481081022	0.000769463299348704
root	Age	1.52553826299297e-31	OTU_116	OTU	0.00246938142493434	0.00297573325166763	0.00242381257856691	0.00407326175653846	0.00400118576251089	0.00234069655651087	0.00237397181018503	0.00179691288761256	0.00316036194640412	0.00412043831536971	0.00429617008803027
root	Age	8.11463534867652e-21	OTU_11706	OTU	4.27746566652283e-05	4.73992756987275e-05	7.33221426458588e-05	5.20871237465927e-05	4.62711785981053e-05	3.54284996513514e-05	2.06970184874333e-05	1.63436760077213e-05	5.76786128031445e-05	7.32142033652861e-05	9.16027737319886e-06
root	Age	0.000694160542774688	OTU_11707	OTU	3.40016390177829e-05	4.40376249399525e-05	2.98306816087714e-05	5.71984770114453e-05	1.93220306233846e-05	9.58179876934275e-05	4.32972110886537e-05	4.84367125319742e-05	4.34228192978219e-05	3.85087693025206e-05	4.58013868659943e-05
root	Age	2.12034967560292e-05	OTU_1170	OTU	5.36294073137625e-05	3.00867742910363e-05	3.34549700285287e-06	6.49872057959825e-05	6.15254133007774e-05	5.71687153464988e-05	1.87938443736464e-05	2.52584083755694e-05	3.09694824425975e-05	2.75741804882246e-05	7.93890705677235e-05
root	Age	3.64573228641921e-06	OTU_1172	OTU	0.000151074337793298	0.000175730293414963	4.07035468680433e-05	0.000137519742601986	0.000375762648175822	6.52206470854423e-05	0.000328297534628253	0.000142932875631163	0.000185161455873731	0.00020300301842193	0.000161831566926513
root	Age	2.67214729164162e-06	OTU_1173	OTU	7.21171789662887e-05	9.63953355078732e-05	6.57947743894398e-05	0.000123646069454529	7.37288010629151e-05	7.56881583460688e-05	9.58723959820188e-05	7.90439603282523e-05	0.000102248449969211	0.000113624640287684	5.49616642391932e-05
root	Age	9.6993436248998e-05	OTU_1174	OTU	0.000292433921581514	0.000457520668269278	0.00026513063747609	0.000701959181706418	0.000159152515397879	2.97921474340909e-05	0.000382775893635405	0.000526266367448627	0.000441929598665002	0.000457826479485523	3.96945352838617e-05
root	Age	7.76317458468916e-21	OTU_1178	OTU	7.76189018977375e-05	0.00010353884337027	0.000183723543740004	0.0001000364853264	3.25423673657004e-05	1.52986703039926e-05	3.85392758041862e-05	0.000262093131614731	4.76831713798723e-05	2.8049597393194e-05	0
root	Age	8.6626744251748e-07	OTU_117	OTU	0.000423037884864106	0.000650479421822963	0.00214780907583154	5.84154658840292e-06	0.000182033867451887	0	2.85476117068046e-06	0.000216033681047517	0.00107688591858598	0.000209183438186532	3.05342579106629e-06
root	Age	8.98005871705965e-55	OTU_11809	OTU	0.000123119637492963	0.000166149588752454	0.000228330170444709	0.000170135044387235	0.00018559318888251	4.10648518686118e-05	0.000109194614778528	0.000243372193642251	0.000158780044904111	8.93783781342454e-05	3.05342579106629e-06
root	Age	0.000409795623797476	OTU_1182	OTU	7.45458674675589e-05	0.000105555833825535	2.42548532706833e-05	0.000128270627170348	3.76271122665911e-05	5.3142749477027e-05	0.000152729722631405	8.76615349505054e-05	0.000121583894033901	0.00010126380075848	1.83205547463977e-05
root	Age	0.000880714612586703	OTU_11836	OTU	0.000152412594722569	0.000190269432946665	0.000269870091563465	0.000132164991562616	0.000165254209278948	0.000168285373343919	0.000179136263460199	0.000141447086903188	0.000186636193132902	0.000284774726076665	0.000152671289553314
root	Age	2.06143687462346e-06	OTU_1186	OTU	0.000144680443575668	6.3871364416725e-05	0.00011263173242938	2.82341418439475e-05	2.13559285837409e-05	0.000157817862083292	5.70952234136092e-05	9.95478447743027e-05	5.42375591984115e-05	3.47054340627655e-05	6.4121941612392e-05
root	Age	0.0372779478819465	OTU_11877	OTU	6.88954493217466e-05	6.88297992859181e-05	6.60735658063442e-05	3.57794728539679e-05	4.62711785981053e-05	0.000119168589736364	0.000103485092437167	6.35917575573158e-05	6.52161587944646e-05	8.17717076547351e-05	0.00010686990268732
root	Age	0.00361693196056823	OTU_1188	OTU	4.80781193108591e-05	2.87421139875263e-05	6.60735658063442e-05	1.82548330887591e-05	0.000312711811404778	4.02596586947174e-06	7.13690292670115e-06	8.32041687665814e-06	1.32726353325418e-05	0.000109821305047929	6.10685158213257e-06
root	Age	1.43786530141369e-07	OTU_1189	OTU	5.89328699593933e-05	4.6390780471095e-05	9.2001167578454e-06	8.44590277573256e-05	5.38982959494414e-05	3.70388859991401e-05	4.09182434464199e-05	3.32816675066326e-05	5.17796637664593e-05	4.80171074019084e-05	7.02287931945246e-05
root	Age	0.000601304382635044	OTU_11909	OTU	4.19816155219564e-05	3.8322818650035e-05	3.40125528623375e-05	2.96945284910482e-05	1.52542347026721e-05	2.01298293473587e-05	5.04341140153548e-05	4.84367125319742e-05	3.4902115133721e-05	2.56725128683471e-05	7.93890705677235e-05
root	Age	0.00156924392564049	OTU_1190	OTU	0.000226661071761401	0.000321541895076829	1.42183622621247e-05	0.000667883493274068	0.000183559290922154	8.13245105633293e-05	0.000245271563914296	0.000204147371223719	0.000303632015693826	0.000574303621203023	0.00023816721170317
root	Age	0.0216451529367734	OTU_11926	OTU	8.5896268830638e-05	0.000102026100528821	0.000284367245242494	4.62455771581898e-06	0.000124576250071822	0.000103064726258477	4.16319337390901e-05	0.000136395405228075	0.000105197924487553	2.09183438186532e-05	0.000210686379583574
root	Age	6.83601541447032e-06	OTU_1193	OTU	0.000155485629152748	0.000179344067980646	5.29703692118371e-06	2.62869596478132e-05	0.000164237260298769	4.50908177380835e-05	0.000477458805796307	0.00020117579376777	0.000182703560441779	0.000154985911020021	4.88548126570606e-05
root	Age	0.00797146292343549	OTU_1194	OTU	0.000316572111379853	0.000490548886974242	1.0315282425463e-05	0.000258001640987796	5.49152449296195e-05	7.81037378677519e-05	0.00112763066241878	0.000490607437977235	0.000508292775327711	0.000485400659973747	0.000192365824837176
root	Age	0.011106563240543	OTU_1195	OTU	0.000223637602402677	0.000335744869532653	7.77828053163293e-05	0.000190093661897612	0.000194745729704114	6.03894880420762e-05	0.000698227002995596	0.000281705542823997	0.000365570980579021	0.000371776019686063	0.000103816476896254
root	Age	1.16296580363533e-06	OTU_1197	OTU	0.000152858680365659	0.000180268521939309	4.37702524539917e-05	0.000204210732819586	0.000230338944010348	0.000141713998605405	0.000273343382092654	0.00011321710107167	0.000172052680236653	0.000294758481081022	0.000287022024360231
root	Age	2.71233823760721e-05	OTU_1199	OTU	2.8599046229243e-05	2.958252667722e-05	3.90307983666168e-05	2.21491974810278e-05	2.13559285837409e-05	5.63635221726044e-06	2.8785508471028e-05	4.81395547863792e-05	2.39235155376679e-05	1.80658423888368e-05	1.83205547463977e-05
root	Age	1.11979387557308e-12	OTU_11	OTU	0.00875547161215054	0.0122014475940497	0.0160377550488429	0.0113971007917486	0.00995084577104309	0.0055147680480024	0.00971403857353294	0.0136989720719264	0.0122388445138627	0.0115407453681319	0.000360304243345822
root	Age	3.3294741109351e-09	OTU_12003	OTU	5.35302771708535e-05	7.38722754240807e-05	2.36972704368745e-05	3.87002461481694e-05	6.6101683711579e-05	2.01298293473587e-05	0.000151064445281841	0.000130749408061771	5.84979112804619e-05	3.70825185876124e-05	1.22137031642651e-05
root	Age	0.000726214539283729	OTU_1200	OTU	0.000263587049994999	0.000306162342855433	0.000172571887063827	0.000266520563095883	0.000127118622522267	0.000578128698856143	0.000458902858186884	0.000346485931363693	0.000286262887974697	0.000273840137262369	0.000470227571824208
root	Age	0.0330904403433719	OTU_1202	OTU	0.000178186431878906	0.000183462090160146	4.76733322906534e-05	0.000306437798116637	0.000113389811289862	0.000117558203388575	0.000179136263460199	0.000129857934824986	0.000173527417495824	0.000269561385117644	0.000366411094927954
root	Age	0.0249309699369672	OTU_12031	OTU	6.46328531766601e-05	4.74833169676969e-05	3.62428841975728e-06	0.000114883749571924	0.000279660969548988	8.13245105633293e-05	1.90317411378697e-05	2.28811464108099e-05	5.71870337167541e-05	6.03779469311126e-05	3.66411094927954e-05
root	Age	0.0103658111662702	OTU_12091	OTU	8.96136491897251e-05	5.28619581817369e-05	3.65216756144772e-05	4.62455771581898e-05	0.000166779632749215	7.16621924765971e-05	7.32722033807985e-05	3.83333491817464e-05	4.76831713798723e-05	4.70662735919696e-05	0.000335876837017292
root	Age	4.0853222982986e-10	OTU_1209	OTU	0.000149835211006935	0.000167914455400811	7.16493941444324e-05	0.000361932490706464	0.000287288086900324	0.000113532237519103	6.04257781127364e-05	7.36951209075435e-05	0.000179426366532509	0.000281922224646848	0.00018931239904611
root	Age	5.54429214331021e-65	OTU_1210	OTU	6.64171957490219e-05	9.60591704319956e-05	0.000127686468942218	8.68930055024935e-05	6.76271071818462e-05	1.12727044345209e-05	7.80301386652659e-05	0.000208901895153238	6.1611245494268e-05	2.99512650130716e-05	3.05342579106629e-06
root	Age	0.00528346496724731	OTU_1212	OTU	0.00263334268130581	0.0016838508650704	0.00141849072920962	0.00310891977390294	0.00838169349462822	0.0068529991030148	0.000517425462185834	0.00179245552142864	0.001929284054387	0.000837209169651096	0.00143205669601009
root	Age	2.32114154710387e-17	OTU_1214	OTU	0.000174270791234001	0.000194471496395134	0.000363544007643345	0.000141414106994254	0.000174406750100551	9.66231808673219e-06	0.000102057711851826	0.000321821838479313	0.000178770927750655	6.18041976460207e-05	3.05342579106629e-05
root	Age	0.000119275782015209	OTU_1216	OTU	0.000118361390633332	0.000111942970267208	1.08728652592718e-05	0.000179384159818873	0.000243050806262575	4.34804313902948e-05	0.000132270600908195	7.45865941443283e-05	0.000104050906619309	0.000194445514132481	0.000112976754269453
root	Age	1.05011213791475e-17	OTU_121	OTU	0.00101236658445804	0.00141222948376138	0.000794276746760653	0.000464889749327066	0.000898474423987386	0.00140345170209785	0.00286546652507051	0.000997855709707787	0.00155617552781666	0.00163258165166489	0.00157251428239914
root	Age	0.0312959600611996	OTU_12253	OTU	0.000120790079134602	6.42915707615719e-05	8.05707194853733e-05	5.5251294815311e-05	4.57627041080163e-05	0.0010692965349317	5.92362942916196e-05	5.70542871542272e-05	6.93126511810515e-05	5.89516962162044e-05	7.93890705677235e-05
root	Age	0.00203246975853024	OTU_1225	OTU	0.000163217780299649	0.000161275195152231	7.1370602727528e-05	0.000168187862191101	6.10169388106883e-05	0.000139298419083722	0.000231235654825117	0.000153630554472581	0.000167136889372748	0.000155461327924991	0.000167938418508646
root	Age	0.00376159694412017	OTU_12272	OTU	9.20423376909953e-05	8.51338054659769e-05	0.000107055904091292	9.54119276105811e-05	3.30508418557895e-05	0.000125610135127518	5.63815331209391e-05	7.01292279604043e-05	8.8648095245742e-05	0.000104591719093266	4.88548126570606e-05
root	Age	0.0160077617865644	OTU_12275	OTU	0.000167926462087826	0.000133541576392337	7.63888482318073e-05	0.000117561125091609	0.000197288102154559	9.34024081717445e-05	0.000197930107833845	0.000145904453087112	0.0001319070548481	0.000134542984106337	3.05342579106629e-05
root	Age	2.87375371171985e-13	OTU_1229	OTU	7.61319497541027e-05	0.000108245154432555	4.15399211187565e-05	8.68930055024935e-05	4.88135510485507e-05	6.84414197810197e-05	0.000186035269622677	0.000139961298175214	0.000108638978092286	6.65583666957146e-05	4.2747961074928e-05
root	Age	0.0142752642844532	OTU_122	OTU	0.000987435353516429	0.000911931809586688	0.000798458618014219	0.0013294386444107	0.000457627041080163	0.00301705882258213	0.000600689329664014	0.000729819423181157	0.000916303417031773	0.001133869318352	0.00127633198066571
root	Age	0.00886177067255572	OTU_1231	OTU	7.45458674675589e-05	2.97506092151588e-05	4.65581666230358e-05	2.60435618732964e-05	8.49152398448746e-05	1.12727044345209e-05	1.90317411378697e-05	3.32816675066326e-05	3.26080793972323e-05	1.80658423888368e-05	1.52671289553314e-05
root	Age	0.0016137920588959	OTU_1232	OTU	0.00015375085165184	0.000246661124425116	6.46796087218222e-05	4.81927593543241e-05	9.15254082160325e-06	6.84414197810197e-05	0.000595931394379546	0.00024515514011582	0.000279872359851622	0.000188265094367879	1.83205547463977e-05
root	Age	0.00865423200738298	OTU_1233	OTU	7.75693368262831e-05	0.000111018516308544	1.81214420987864e-05	0.000116587533993542	8.54237143349637e-05	1.851944299957e-05	0.00018484578580156	8.0529749056227e-05	0.000137642144189322	9.55587978988475e-05	2.74808321195966e-05
root	Age	2.98485800339625e-25	OTU_1235	OTU	7.61319497541027e-05	8.55540118108238e-05	0.000101480075753204	7.71570945218219e-05	8.64406633151418e-05	4.75063972597666e-05	8.01712095432763e-05	0.000145607295341517	7.30814241767115e-05	3.37546002528267e-05	3.35876837017292e-05
root	Age	0.000810552971464568	OTU_12360	OTU	3.62320672332351e-05	4.53822852434625e-05	0.000120159100685799	4.86795549033577e-07	7.16949031025588e-05	2.65713747385135e-05	2.54549537719008e-05	7.72610138546827e-06	7.86526538224698e-05	1.56887578639899e-05	3.05342579106629e-06
root	Age	3.83892541223444e-15	OTU_1237	OTU	0.000114990965774426	0.000167158083980087	9.2001167578454e-06	0.000175489795426604	5.1355923498996e-05	6.60258402593366e-05	0.000293802503815864	9.27132166256193e-05	0.000167956187850066	0.000289053478221389	0.000134350734806917
root	Age	1.48946806962936e-39	OTU_1238	OTU	6.15598187464815e-05	7.16872024308769e-05	8.4473799322035e-05	9.44383365125139e-05	9.66101531169232e-06	8.05193173894349e-07	3.85392758041862e-05	0.000165219706550783	4.03094850840158e-05	2.42462621534389e-05	0
root	Age	8.48713755334096e-06	OTU_1242	OTU	0.000129463966639138	0.000159678411041813	0.000271821631481796	4.96531460014249e-05	8.59321888250527e-05	0.000291479928949754	0.000171523567005051	0.000239211985203922	0.000152389516781035	6.75092005056534e-05	7.02287931945246e-05
root	Age	1.14673141213632e-05	OTU_1248	OTU	0.000168075157302189	5.16013391471963e-05	7.77828053163293e-05	7.30193323550365e-05	0.00050288127069809	5.63635221726044e-06	8.32638674781801e-06	0.000126886357369037	2.50705334059123e-05	1.61641747689593e-05	0
root	Age	0.0264600060113561	OTU_1250	OTU	0.00139466198058655	0.000651571958319565	0.00148317033793144	0.000303517024822435	0.000278135546078721	0.001097478296018	0.000282145562368919	0.000907816912792522	0.000572198056558468	0.000348005174437594	0.00144732382496542
root	Age	0.00650334990781868	OTU_1252	OTU	0.000126143106851687	0.000187159905994798	6.63523572232486e-05	0.00025240349217391	1.93220306233846e-05	0.00016667498699613	0.00022647771954065	0.000140555613666404	0.000209248831106862	0.000213462190331256	8.5495922149856e-05
root	Age	5.74327598564993e-09	OTU_1253	OTU	0.000108150985913706	0.000142113785827213	0.000140232082702916	9.07873698947621e-05	6.15254133007774e-05	0.00019807752077801	0.000193885862842048	0.000106085315177391	0.000153044955562889	0.000169723835074072	0.00013129730901585
root	Age	5.4895187336584e-12	OTU_1255	OTU	0.000115387486346062	5.79044343198994e-05	3.51277185299552e-05	7.1315547933419e-05	0.000157118617437522	0.000394544655208231	6.42321263403104e-05	8.32041687665814e-05	5.27628219392402e-05	2.90004312031328e-05	7.93890705677235e-05
root	Age	2.83627963393973e-16	OTU_1256	OTU	0.000214319368969232	0.000253720591018543	0.000190414537745709	0.000267494154193951	0.00034983044918128	0.000298726667514803	0.000294278297344311	0.000123617622167492	0.00025857059944137	0.000437383552571839	0.00032060970806196
root	Age	0.00195816590580534	OTU_1257	OTU	9.59579783359003e-05	0.000129255471674899	1.89578163494996e-05	0.000172082226583369	5.28813469692632e-05	7.08569993027027e-05	0.000181515231102433	9.68734250639483e-05	0.000129121440025221	0.000168297584359164	0.00021373980537464
root	Age	0.000180547221023999	OTU_1259	OTU	8.36162755437313e-05	6.10139612717663e-05	7.94555538177557e-05	5.59814881388613e-05	1.77966071531174e-05	0.000221428122820946	5.01962172511314e-05	9.18217433888345e-05	5.24351025483132e-05	4.04104369223982e-05	3.66411094927954e-05
root	Age	0.00610137847081569	OTU_125	OTU	0.003765904564041	0.00157812694870692	0.000630347393620862	0.00257393146551504	0.00131338960790007	0.000267324133732924	0.00141358257301527	0.00181682245656742	0.00151308042790976	0.00146998907016535	0.00103205791738041
root	Age	9.84455536260092e-08	OTU_12601	OTU	7.11258775371988e-05	8.75710022660888e-05	0.000129638008860549	7.2532536806003e-05	5.23728724791742e-05	0.000132051680518673	6.63731972183207e-05	6.12144955925563e-05	9.07782712867673e-05	0.000114575474097623	0.000125190457433718
root	Age	0.00218418373143882	OTU_1260	OTU	4.23781360935923e-05	6.185437396146e-05	0.000120716683519608	2.09322086084438e-05	1.22033877621377e-05	6.36102607376536e-05	5.16235978364717e-05	4.66537660584046e-05	6.32498424489028e-05	7.84437893199494e-05	8.5495922149856e-05
root	Age	8.57557938211595e-07	OTU_12614	OTU	0.000114495315059881	0.000140517001716795	0.000217457305185437	0.00011293656737579	8.7966086785409e-05	0.000361531735078563	0.000101819815087603	9.21189011344294e-05	0.00015779688673133	0.000144526739110695	0.000290075450151297
root	Age	2.64793259138926e-06	OTU_1261	OTU	6.43850278193877e-05	8.05955769416306e-05	0.000151104947962188	2.96945284910482e-05	2.9491520425166e-05	8.29348969111179e-05	7.01795454458947e-05	6.65633350132651e-05	9.19252891550116e-05	6.79846174106228e-05	9.46561995230549e-05
root	Age	2.9257465500686e-07	OTU_1264	OTU	0.000201531580533972	0.000249518527570074	0.000533049189121224	0.000100279883100917	9.5084729646656e-05	0.000522570369857433	0.000153443412924075	0.000205336002206099	0.000249722175886342	0.000315201407994706	0.000277861746987032
root	Age	0.00020169774472956	OTU_1266	OTU	0.000173428185019274	0.000218591340589344	0.000284646036659399	0.000146038664710073	0.000276610122608454	9.34024081717445e-05	0.000233138828938904	0.000298049218831718	0.000191879703387734	0.000201101350802052	1.22137031642651e-05
root	Age	2.4551193912939e-12	OTU_126	OTU	0.00318564627252324	0.00447755072815036	0.00352364471825479	0.00335426473061586	0.00161796582746342	0.00288500714206345	0.00638943129351132	0.00378430389015148	0.00468048834121881	0.00545731065214363	0.00152671289553314
root	Age	0.00134774281664336	OTU_12707	OTU	7.00354459652e-05	6.94180881687038e-05	1.50547365128379e-05	0.000155531177916228	0.000177966071531174	8.45452832589066e-05	3.16402696417084e-05	3.23901942698478e-05	6.66908960536359e-05	0.000145952989825603	9.16027737319886e-06
root	Age	9.1448907955047e-07	OTU_1271	OTU	0.000118361390633332	6.82415104031325e-05	7.80615967332337e-05	5.8658863658546e-05	6.81355816719353e-05	4.10648518686118e-05	6.92279583890012e-05	0.000132829512280935	4.89940489435802e-05	3.09020988230104e-05	3.05342579106629e-06
root	Age	1.54335098798696e-13	OTU_1272	OTU	0.000100815355338441	0.000113203589301748	2.11881476847349e-05	0.000157478360112362	0.000145423704165474	2.33506020429361e-05	0.000148447580875384	0.00015660213192853	9.61856412370621e-05	9.22308795640617e-05	0.000119083605851585
root	Age	2.07444583570053e-12	OTU_12732	OTU	0.000155981279867293	0.00018690778218789	0.00016894759864407	0.000233661863536117	0.00028983045935077	0.000189220395865172	0.000156536070858979	7.99354335650371e-05	0.000204333040242958	0.000313775157279798	0.000146564437971182
root	Age	0.0384641168504357	OTU_1273	OTU	9.57101529786278e-05	0.000100765481494281	2.48124361044921e-05	0.000158695348984946	0.000133220316403336	6.44154539115479e-05	0.000108956718014304	9.8656371537518e-05	0.000107164240833115	9.22308795640617e-05	5.80150900302595e-05
root	Age	3.56665044158546e-06	OTU_12760	OTU	0.000247181011343561	0.000154888058710558	0.00031447671826817	9.322134763993e-05	0.000129152520482624	7.89089310416462e-05	7.89817257221594e-05	0.000114108574308454	0.000190241106433099	0.000131215065771552	6.71753674034583e-05
root	Age	6.46110651173608e-07	OTU_12798	OTU	5.10520235981288e-05	6.08458787338275e-05	3.31761786116243e-05	8.66496077279767e-05	3.55932143062349e-05	0.000130441294170885	5.92362942916196e-05	2.97157745594934e-05	6.03003679305602e-05	0.000102214634568419	0.000125190457433718
root	Age	0.0469321683364042	OTU_1279	OTU	7.86102033268274e-05	8.55540118108238e-05	2.53700189383009e-05	0.000107338418561904	3.55932143062349e-05	3.38181133035627e-05	0.000115617827412559	5.85400758822019e-05	8.8975814636669e-05	0.000107444220523082	0.000158778141135447
root	Age	0.0373078668932582	OTU_12846	OTU	0.000679983215284203	0.000662665405823522	5.65946576315944e-05	0.00170524480826462	0.002488982628986	0.000173921725561179	0.000160818212614999	0.000523591947738273	0.00066838369779553	0.000953210894463628	0.000119083605851585
root	Age	4.36298983499689e-16	OTU_1287	OTU	0.00024197667884084	0.000318432368124962	0.000246172821126591	0.000181331342015007	0.000188135561332956	0.00030355782655817	0.000514094907486706	0.000147984557306277	0.000332471322095398	0.000531516099755778	0.000439693313913545
root	Age	5.67642865686912e-09	OTU_12895	OTU	2.81529605861526e-05	4.14323456019019e-05	5.57582833808812e-07	0.000106608225238353	8.64406633151418e-06	8.05193173894349e-06	1.26085285038387e-05	3.23901942698478e-05	5.0304926507288e-05	3.61316847776737e-05	3.05342579106629e-06
root	Age	0.000160218150051996	OTU_1290	OTU	9.69988448364447e-05	0.000118750313053727	7.4158516896572e-05	2.89643351674978e-05	1.93220306233846e-05	8.5350476432801e-05	0.000244557873621626	0.000136692562973669	0.000110769154133312	9.46079640889087e-05	0.00023816721170317
root	Age	0.019038270776085	OTU_12914	OTU	4.80285542394047e-05	5.97533422372256e-05	6.18916945527781e-05	4.74625660307738e-05	3.30508418557895e-05	4.42856245641892e-05	6.99416486816713e-05	5.94315491189867e-05	5.70231740212906e-05	6.98862850305004e-05	4.88548126570606e-05
root	Age	3.16461852511277e-11	OTU_12951	OTU	0.000240390596554296	0.00031061653011081	3.06670558594847e-05	0.000674455233186021	0.000372711801235288	9.25972149978501e-05	0.000193885862842048	0.000192558219145517	0.000341811324736817	0.000435957301856931	0.000137404160597983
root	Age	4.51409219142891e-05	OTU_1295	OTU	0.000135411775213678	0.000102866513218515	0.000103431615671535	6.91249679627679e-05	0.000121016928641199	0.000474258779423772	0.000135363258843099	3.74418759449616e-05	0.000122730911902146	0.000110772138857868	0.000354197391763689
root	Age	4.53011073106111e-06	OTU_12966	OTU	6.35424216046613e-05	3.70621996154944e-05	8.22434679867998e-05	2.45831752261956e-05	1.62711836828502e-05	2.65713747385135e-05	1.07053543900517e-05	2.7041354849139e-05	4.75193116844088e-05	1.85412592938062e-05	6.4121941612392e-05
root	Age	6.95892137296207e-07	OTU_1296	OTU	3.63807624475986e-05	4.84918121953294e-05	3.62428841975728e-06	4.94097482269081e-05	3.05084694053442e-06	5.15323631292383e-05	8.58807318846372e-05	8.20155377842017e-05	4.63722938161645e-05	6.18041976460207e-06	1.52671289553314e-05
root	Age	0.0042177128533099	OTU_1297	OTU	7.73215114690106e-05	7.80743388725494e-05	2.78791416904406e-07	0.000224412748104479	0.000174406750100551	1.851944299957e-05	1.42738058534023e-06	3.26873520154427e-05	9.04505518958403e-05	0.000125510062911919	9.16027737319886e-06
root	Age	6.78442323729532e-08	OTU_12982	OTU	0.000149587385649663	0.000226239096065558	4.87884979582711e-05	6.30400235998482e-05	3.05084694053442e-05	9.50127945195332e-05	0.000537170893616373	0.0001583850784021	0.000227764976694236	0.000360366013966798	3.35876837017292e-05
root	Age	5.38191321646199e-10	OTU_1298	OTU	6.37902469619337e-05	8.03434531347225e-05	9.9528535834873e-05	7.61835034237548e-05	4.01694847170365e-05	0.00016103863477887	6.80384745678843e-05	3.74418759449616e-05	0.000104870205096626	9.03292119441841e-05	0
root	Age	0.000125075661349831	OTU_1299	OTU	8.53014879731841e-05	8.21083197830794e-05	0.000130195591694358	7.64269011982716e-05	0.000248644025653555	4.10648518686118e-05	4.66277657877809e-05	0.00011024552361572	7.97996716907142e-05	5.41975271665105e-05	1.52671289553314e-05
root	Age	0.0296636894300185	OTU_12	OTU	0.0175446970379616	0.0243511257664144	0.0240964997458816	0.0287980944875029	0.0176588105663033	0.0149556580119136	0.0202219386492793	0.0264327757861605	0.0230802935448128	0.0275589671472656	0.00603967621472912
root	Age	0.00106348497187544	OTU_1300	OTU	5.08041982408563e-05	3.32803425118725e-05	3.8473215532808e-05	1.97152197358599e-05	2.13559285837409e-05	5.39479426509214e-05	4.21077272675368e-05	3.86305069273414e-05	2.98224645743531e-05	2.1869177628592e-05	0.000116030180060519
root	Age	6.94378696393875e-06	OTU_1301	OTU	0.000153800416723295	0.000217330721554804	4.71157494568446e-05	0.000234392056859667	0.000168305056219482	0.000110311464823526	0.000345901895180782	0.000188992326198378	0.000236777259944727	0.000232003449625062	5.19082384481269e-05
root	Age	3.38763780021702e-14	OTU_1305	OTU	0.000101856221838985	0.000162871979262649	0.000507679170182923	2.43397774516789e-07	2.38983010341863e-05	2.41557952168305e-06	2.75960246499111e-05	6.56718617764803e-05	0.000214000762275303	0.000145002156015664	0.000323663133853026
root	Age	0.00213187711387219	OTU_1307	OTU	8.08406315422796e-05	0.000109925979811943	2.50912275213965e-06	0.000124132865003562	8.33898163746074e-05	5.0727169955344e-05	0.00018770054697224	0.000126292041877847	0.000107655819919506	0.000103165468378358	2.74808321195966e-05
root	Age	0.0126693944596258	OTU_13102	OTU	5.20928900986732e-05	6.454369456848e-05	1.47759450959335e-05	5.47644992662774e-05	3.96610102269474e-05	3.05973406079853e-05	0.000116569414469452	4.0413453400911e-05	6.93126511810515e-05	9.65096317087862e-05	1.83205547463977e-05
root	Age	2.21876729239491e-05	OTU_13139	OTU	0.000139575241215855	0.000183630172698084	2.84367245242494e-05	0.00015991233785753	9.45762551565669e-05	6.76362266071253e-05	0.000339240785782528	0.000122428991185113	0.000198597950901736	0.000247216790584083	0.000125190457433718
root	Age	3.54118940112395e-11	OTU_1316	OTU	7.08780521799264e-05	7.7317967451825e-05	0.000174244635565254	1.94718219613431e-05	7.11864286124697e-05	0.000276181258645762	5.11478043080249e-05	5.73514448998222e-05	8.27491462090568e-05	6.18041976460207e-05	0.000280915172778098
root	Age	2.06077604337004e-20	OTU_13175	OTU	0.000264082700709544	0.000165813423676577	0.000109007444009623	9.56553253850979e-05	0.00147711839370875	0.000102259533084582	0.000282859252661589	7.87468025826574e-05	0.000180737244096217	0.000274315554167338	8.5495922149856e-05
root	Age	5.57342818596638e-05	OTU_13195	OTU	0.00327466514085551	0.00497423462775937	0.00386265508121055	0.00974735067607383	0.000928474418902641	0.00152020471231253	0.00125752229568474	0.00640374941757082	0.00358492241734999	0.00696485765780157	0.00338930262808358
root	Age	1.74317332745697e-12	OTU_1319	OTU	4.16346600217749e-05	5.52991549818488e-05	1.31031965945071e-05	1.94718219613431e-05	2.64406734846316e-05	1.20778976084152e-05	0.00012632318180261	9.59819518271635e-05	4.12926432567967e-05	3.61316847776737e-05	2.1373980537464e-05
root	Age	1.19044459473106e-12	OTU_131	OTU	0.0018154694372352	0.00242080875266285	0.00100197635235444	0.00500206766409452	0.00175067766937667	0.00264022841719957	0.00110859892128091	0.00123409611745576	0.00281068535628505	0.00305883236657306	0.0032518984674856
root	Age	0.0115116354831469	OTU_1324	OTU	0.000114346619845518	0.000116817363867431	8.64253392403659e-05	0.000170135044387235	0.000324915199166915	0.000209350225212531	9.06386671691046e-05	0.000119754571474758	0.000117159682256387	9.08046288491535e-05	0.000247327489076369
root	Age	0.0024864927169704	OTU_13253	OTU	5.7297222601395e-05	6.53000659892044e-05	0.00019487520041618	5.11135326485256e-06	2.9491520425166e-05	0.000113532237519103	1.35601155607322e-05	3.68475604537718e-05	9.32361667187194e-05	3.75579354925818e-05	1.52671289553314e-05
root	Age	6.4139251130194e-06	OTU_1325	OTU	9.25875534769947e-05	0.000142618033441029	2.70427674397274e-05	0.000166484077769483	3.05084694053442e-05	7.08569993027027e-05	0.000217913436028609	0.000100439318011088	0.000158124606122257	0.000176379671743644	7.02287931945246e-05
root	Age	0.000221259261174023	OTU_13264	OTU	2.59225323707003e-05	3.73983646913719e-05	0.000101758867170108	4.62455771581898e-06	1.98305051134737e-05	2.57661815646192e-05	1.45117026176257e-05	3.1201563287468e-05	4.75193116844088e-05	2.13937607236226e-05	1.52671289553314e-05
root	Age	7.25277601984025e-11	OTU_1327	OTU	8.31206248291864e-05	9.681554185272e-05	9.2001167578454e-05	8.78665966005606e-05	5.89830408503321e-05	7.97141242155406e-05	0.000109670408306974	5.67571294086323e-05	0.000100282133623649	0.00014785465744548	0.000116030180060519
root	Age	0.023133802363042	OTU_1328	OTU	0.000155237803795475	0.000222877445306783	8.83768791586967e-05	0.00016745766886755	0.000157627091927612	5.23375563031327e-05	0.000391815970675893	0.000139366982684024	0.000271843234773911	0.000239610120104573	6.10685158213257e-05
root	Age	7.5029359302525e-06	OTU_1330	OTU	0.000210849813967417	0.000220188124699763	0.000619195736944686	3.96738372462365e-05	0.000274576224648097	0.000429167961685688	5.61436363567157e-05	9.00387969152649e-05	0.000287901484929332	0.000183035508413215	0.0005343495134366
root	Age	0.00555503491767351	OTU_13322	OTU	2.30973232977942e-05	3.66419932706475e-05	5.85461975499253e-06	1.48472642455241e-05	4.06779592071256e-06	6.44154539115479e-06	8.42154545350736e-05	4.75452392951894e-05	3.73600105656732e-05	1.90166761987756e-05	2.44274063285303e-05
root	Age	0.0270903654191713	OTU_1333	OTU	0.000114842270560063	0.000162283690379863	0.000152220113629806	0.000179384159818873	5.18643979890851e-05	0.000204519066169165	0.000154157103216745	0.000141149929157593	0.000165170573027187	0.000180183006983399	0.000210686379583574
root	Age	7.28124581780156e-06	OTU_13375	OTU	0.000113454448559337	0.000175310087070116	0.00014803824237624	4.91663504523913e-05	4.52542296179272e-05	3.70388859991401e-05	0.000321874321994222	0.000124806253149872	0.000176804611405094	0.000278594306312063	3.05342579106629e-06
root	Age	0.000194990278961088	OTU_1339	OTU	5.29354963133996e-05	6.88297992859181e-05	9.14435847446452e-05	7.27759345805198e-05	6.25423622809555e-05	4.34804313902948e-05	4.56761787308874e-05	9.00387969152649e-05	6.35775618398298e-05	6.03779469311126e-05	3.05342579106629e-06
root	Age	2.16826749970022e-27	OTU_133	OTU	0.000988079699445337	0.00122985993009783	0.00223005254381834	0.00084507707312229	0.00122745741907501	0.00219898255790547	0.000752467465238525	0.00060471601228569	0.00159976220680994	0.00122467394720115	0.000793890705677235
root	Age	4.14525256464443e-24	OTU_1340	OTU	5.26876709561271e-05	5.99214247751644e-05	7.61100568149029e-05	5.69550792369285e-05	0.000122033877621377	1.44934771300983e-05	4.90067334300146e-05	8.32041687665814e-06	6.78379139218802e-05	0.000125985479816888	1.83205547463977e-05
root	Age	0.00599519972001322	OTU_13441	OTU	0.00075913863439703	0.000800325004395358	5.38067434625504e-05	0.00146622819368913	0.000941186281154868	0.000587791016942875	0.000786486702522467	0.000634134629099588	0.000800782331730021	0.00110344263643395	0.000552670068182998
root	Age	7.93331924345239e-05	OTU_1347	OTU	8.23275836859145e-05	8.28646912038038e-05	0.000113468106680093	9.37081431889636e-05	0.000326440622637183	2.41557952168305e-06	4.61519722593341e-05	4.96253435143539e-05	0.000114701786824435	5.51483609764493e-05	9.16027737319886e-06
root	Age	0.000148662861116259	OTU_1348	OTU	0.000106862294055889	0.000165309176062761	5.77098232992121e-05	0.000224412748104479	2.54237245044535e-05	5.87791016942875e-05	0.000199357488419186	0.00018007759383053	0.000170414083282018	0.000141674237680878	7.02287931945246e-05
root	Age	8.31208791883695e-06	OTU_134	OTU	0.00145156268261631	0.000128415058985205	0.000297191650420097	4.38115994130219e-05	7.01694796322916e-05	0.000560414449030467	6.70868875109908e-05	0.000112325627834885	0.00015353653464928	7.32142033652861e-05	0.000180152121672911
root	Age	2.69783635583372e-12	OTU_13534	OTU	0.000781393351480097	0.00108320791574627	0.000374974455736426	0.00137495402824534	0.000864406633151418	0.000665089561636732	0.00140240142509678	0.000755672147047916	0.00117471015677768	0.00137585652298142	0.000864119498871759
root	Age	2.6556474479091e-11	OTU_1358	OTU	6.12624283177545e-05	9.08486117558944e-05	0.000138280542784585	6.03626480801635e-05	5.99999898305102e-05	2.73765679124079e-05	8.01712095432763e-05	0.000122131833439518	7.19344063084672e-05	0.000109821305047929	0
root	Age	1.31318615892262e-14	OTU_135	OTU	0.00384605128458291	0.00509970824233065	0.00181883520388435	0.00529803935790694	0.00158949125601843	0.0106519004974483	0.00770547619319501	0.00378727546760743	0.00559351456434131	0.00601212218024291	0.00352365336289049
root	Age	0.00148732787389929	OTU_1362	OTU	0.000119897907848421	2.93304028703119e-05	4.54430009554182e-05	3.16417106871825e-05	3.45762653260567e-05	1.6103863477887e-05	1.33222187965088e-05	5.08139744967336e-05	2.44150946240583e-05	1.28362564341735e-05	6.10685158213257e-06
root	Age	1.14072346385018e-09	OTU_1363	OTU	9.43718960493565e-05	0.000104463297328933	0.000149710990877666	9.07873698947621e-05	5.03389745188179e-05	0.000155402282561609	7.92196224863828e-05	6.15116533381513e-05	0.000124205649161317	9.84112993286638e-05	0.000216793231165706
root	Age	0.023002065450271	OTU_13644	OTU	0.000710862254800352	0.0009588268376716	0.00221025835321813	0.000346111635362873	0.000374745699195644	0.00148799698535676	0.000489829437535922	0.00117585319931915	0.00102379537725582	0.000502991085457615	0.000445800165495678
root	Age	9.37363597223674e-05	OTU_13645	OTU	2.20564567972498e-05	3.12633520566075e-05	4.15399211187565e-05	3.74832572755854e-05	1.16949132720486e-05	1.44934771300983e-05	1.64148767314127e-05	5.43798674438728e-05	2.57259721877662e-05	1.33116733391429e-05	1.22137031642651e-05
root	Age	7.05472759954785e-08	OTU_1366	OTU	0.00026051401556482	0.000319861069697441	0.000114583272347711	0.000144334880288456	6.20338877908665e-05	0.000278596838167445	0.000666586733353888	0.000418398105797666	0.000268729900560105	0.000183035508413215	0.00113892782006772
root	Age	1.85065423716645e-09	OTU_13686	OTU	3.94042318063227e-05	4.63067392021256e-05	2.78791416904406e-07	7.30193323550365e-07	0	4.02596586947174e-06	0.000130129530030184	1.63436760077213e-05	5.32544010256306e-05	7.17879526503779e-05	6.10685158213257e-05
root	Age	0.0464947694645606	OTU_136	OTU	0.0011106541211523	0.0013633174652212	0.00240820025922026	0.000938785216311253	0.000755593092272357	0.000956569490586487	0.000886641240260506	0.00110928986430589	0.00137150565102932	0.00177853464149049	0.00115419494902306
root	Age	0.0001251247900739	OTU_1372	OTU	0.000120740514063147	0.000181361058435911	1.44971536790291e-05	0.000176950182073705	3.05084694053442e-05	0.000123194555605835	0.00032805963786403	0.000154522027709365	0.000177951629273338	0.000254348044158624	5.19082384481269e-05
root	Age	2.6232094962082e-16	OTU_1376	OTU	6.72102368922938e-05	7.26956976585094e-05	7.72252224825205e-05	5.42777037172438e-05	7.16949031025588e-05	4.58960109119779e-05	8.68323189415307e-05	0.00011024552361572	6.39052812307567e-05	4.51646059720921e-05	2.74808321195966e-05
root	Age	0.00019842071427783	OTU_1377	OTU	7.18693536090162e-05	9.10166942938332e-05	2.9551890191867e-05	7.9347674492473e-05	3.15254183855223e-05	9.90387603890049e-05	0.000154870793509415	6.15116533381513e-05	8.84842355502785e-05	0.000138821736251062	0.000134350734806917
root	Age	1.50596953781286e-28	OTU_1378	OTU	4.59963863097704e-05	5.80725168578381e-05	2.9551890191867e-05	2.02020152848934e-05	2.23728775639191e-05	7.00518061288084e-05	0.000119424175640133	2.97157745594934e-05	6.17751051897315e-05	9.46079640889087e-05	4.58013868659943e-05
root	Age	1.69359384831878e-20	OTU_137	OTU	0.000217987184256864	8.43774340452525e-05	0.000106777112674388	0.000105147838591253	3.55932143062349e-05	3.38181133035627e-05	4.49624884382173e-05	0.00017948327833934	5.07965055936784e-05	3.51808509677349e-05	4.88548126570606e-05
root	Age	0.000325847299986949	OTU_1381	OTU	5.00607221690389e-05	7.47967293827438e-05	0.000109286235426527	3.4562483981384e-05	1.72881326630284e-05	3.78440791730344e-05	8.46912480635203e-05	4.99225012599488e-05	7.3245283872175e-05	0.000114100057192654	0.00010686990268732
root	Age	8.88004756168339e-19	OTU_1382	OTU	8.83249573319082e-05	8.471359912113e-05	9.25587504122628e-05	5.64682836878949e-05	2.49152500143644e-05	0.000117558203388575	0.000105626163315177	4.18992421288856e-05	9.45470442824273e-05	0.000114100057192654	0.000152671289553314
root	Age	0.0133529886547421	OTU_13863	OTU	0.00027771309535953	0.000220944496120487	0.000312246386932935	0.000269197938615568	0.000669660903447304	0.00048875225655387	9.58723959820188e-05	0.000169974230480302	0.000232844627253603	0.000278594306312063	0.000152671289553314
root	Age	1.0399875815815e-05	OTU_1387	OTU	0.000448861287091897	0.000430795544737016	0.000984412493089458	9.29779498654132e-05	0.000113389811289862	0.000281817610863022	0.00028856877500295	0.000325387731426452	0.000484860838876434	0.000453547727340798	0.000360304243345822
root	Age	0.000450085172157143	OTU_1391	OTU	6.86971890359286e-05	0.000100933564032219	8.94920448263143e-05	0.000154800984592677	3.05084694053442e-05	6.9246612954914e-05	5.80468104705027e-05	0.000164031075568403	8.22575671226664e-05	4.18366876373063e-05	0.000180152121672911
root	Age	2.0677259073796e-09	OTU_13942	OTU	0.00020812373503742	0.000146904138158468	6.13341117189693e-05	0.000210782472731539	0.000387457561447871	5.71687153464988e-05	0.000157487657915872	0.000203255897986935	0.000125516526725025	0.000134067567201368	4.88548126570606e-05
root	Age	0.0108144768609046	OTU_1394	OTU	3.08294744446952e-05	5.14332566092575e-05	1.95153991833084e-06	4.62455771581898e-06	1.52542347026721e-06	3.2207726955774e-06	0.000139407503834896	6.74548082500499e-05	4.44059774706027e-05	5.18204426416635e-05	1.52671289553314e-05
root	Age	0.0311335517439432	OTU_1397	OTU	2.4881665870156e-05	3.53813742361069e-05	4.82309151244622e-05	2.11756063829606e-05	1.77966071531174e-05	1.69090566517813e-05	3.83013790399629e-05	2.97157745594934e-05	4.19480820386506e-05	2.66233466782859e-05	2.74808321195966e-05
root	Age	0.000972927398921088	OTU_13990	OTU	7.33067406811966e-05	6.63085612168369e-05	9.67406216658289e-05	6.3283421374365e-05	0.000106779642918705	3.78440791730344e-05	4.32972110886537e-05	8.20155377842017e-05	6.47245797080741e-05	4.7541690496939e-05	5.49616642391932e-05
root	Age	0.00310575230983285	OTU_13	OTU	0.000418378768147384	0.000542150226121438	0.000590759012420436	0.000521114635240444	0.000452542296179272	0.000801972401198772	0.000521231810413408	0.000515865846352805	0.000602020521132821	0.000391268112789808	0.000665646822452451
root	Age	0.00214040227652215	OTU_1402	OTU	9.70979749793537e-05	0.000143626528668662	2.50912275213965e-06	0.000237312830153869	8.44067653547855e-05	2.25454088690418e-05	0.000172475154061945	0.000118268782746784	0.000159271623990501	0.000151182575780266	6.4121941612392e-05
root	Age	2.37635868853848e-12	OTU_1403	OTU	0.000102153612267712	0.000148837087344763	8.83768791586967e-05	0.000148959438004275	5.28813469692632e-05	5.79739085203931e-05	0.000200309075476079	8.73643772049105e-05	0.000169758644500164	0.00019492093103745	9.46561995230549e-05
root	Age	9.9997081670072e-05	OTU_14047	OTU	0.000104086650054437	0.000112615300418963	0.000168668807227166	0.000137519742601986	0.000202881321545539	0.000273765679124079	4.04424499179732e-05	0.000105193841940606	0.000123714070074926	5.65746116913574e-05	0.000341983688599424
root	Age	2.74204942431127e-19	OTU_1405	OTU	9.29345089771762e-05	0.000147492427041253	8.36374250713218e-07	0.000421321547688561	2.79660969548988e-05	4.02596586947174e-06	4.99583204869081e-06	0.000236537565493567	0.000141247057489519	4.51646059720921e-05	6.10685158213257e-06
root	Age	7.09402782146762e-05	OTU_1408	OTU	0.000106812728984434	9.89165735769544e-05	5.74310318823076e-05	0.000133868775984234	9.55932041367451e-05	9.50127945195332e-05	0.000100154537738039	4.99225012599488e-05	9.92989754508681e-05	0.000159740080069715	0.000204579528001441
root	Age	0.0198545471875975	OTU_1413	OTU	5.53146197432153e-05	8.9419910183415e-05	0.000110958983927954	0.000109528998532555	1.77966071531174e-05	1.12727044345209e-05	5.13857010722483e-05	0.00020295874024134	4.80108907707993e-05	4.18366876373063e-05	0
root	Age	3.7793669419769e-08	OTU_1417	OTU	2.32460185121577e-05	3.11793107876381e-05	5.57582833808812e-07	6.57173991195329e-06	3.05084694053442e-06	7.24673856504914e-05	8.13606933643931e-05	5.94315491189867e-07	2.49066737104488e-05	8.98537950392148e-05	8.5495922149856e-05
root	Age	5.06694300763528e-05	OTU_1418	OTU	8.30214946862774e-05	3.12633520566075e-05	8.53101735727483e-05	9.73591098067154e-06	3.76271122665911e-05	4.18700450425061e-05	6.18531586980767e-06	2.31783041564048e-05	3.78515896520636e-05	2.28200114385307e-05	4.58013868659943e-05
root	Age	1.77803992439315e-26	OTU_141	OTU	0.000674778882781481	0.000859910264094645	0.000911647933277408	0.000636241782586885	0.000463728734961231	0.00139217899766333	0.00103437513084322	0.000377984652396756	0.0010485381912708	0.00115811558050543	0.000381678223883286
root	Age	2.01127224278188e-25	OTU_14206	OTU	5.85859144592119e-05	6.70649326375613e-05	3.62428841975728e-06	0.000187416286377927	2.9491520425166e-05	0.000196467134430221	3.56845146335058e-06	2.13953576828352e-05	7.88165135179333e-05	0.000110772138857868	3.66411094927954e-05
root	Age	9.59161816298116e-58	OTU_1421	OTU	0.000113900534202427	6.00054660441338e-05	8.89344619925055e-05	4.64889749327066e-05	3.91525357368584e-05	2.01298293473587e-05	4.85309399015678e-05	0.000120348886965948	4.42421177751393e-05	1.71150085788981e-05	9.16027737319886e-06
root	Age	1.11715514256299e-12	OTU_1422	OTU	3.91068413775957e-05	4.73992756987275e-05	5.29703692118371e-06	4.01606327952701e-05	2.69491479747207e-05	4.91167836075553e-05	9.04007704048813e-05	7.25064899251638e-05	4.11287835613332e-05	2.66233466782859e-05	3.96945352838617e-05
root	Age	0.000660722131566492	OTU_1427	OTU	0.000388986680774869	0.000270949051157265	0.00028854911649606	0.000216137223770908	0.000247627076673377	0.000190025589039066	0.000309503690254607	0.000192558219145517	0.000296422189093433	0.000254823461063593	0.000705341357736312
root	Age	4.24042947513107e-10	OTU_14283	OTU	0.000468786445816604	0.000275571320950581	0.000863417018152946	8.76231988260438e-06	0.0019586437358231	0.00158542535939797	3.47329275766123e-05	0.000109056892633341	0.000387528179771127	0.000185412592938062	0.000479387849197407
root	Age	0.00309103320309912	OTU_14300	OTU	0.000228990630119762	0.000348603183684968	7.91767624008513e-05	0.000323475642332812	0.00011491523476013	0.0001425191917793	0.000603068297306247	0.000287054382244706	0.000358525013674092	0.000447842724481166	0.000158778141135447
root	Age	0.00187514972225189	OTU_14308	OTU	0.000220762828258316	0.00022186895007915	0.000339846737206471	9.49251320615475e-05	2.186440307383e-05	0.000336570746687838	0.000245271563914296	0.000212170630354783	0.000272990252642156	0.00010887047123799	9.46561995230549e-05
root	Age	6.08755440357606e-17	OTU_1430	OTU	7.09276172513809e-05	0.000109085567122249	0.000291337030665104	4.01606327952701e-05	4.52542296179272e-05	2.33506020429361e-05	2.09349152516567e-05	8.61757462225307e-05	0.000129613019111612	0.00010173921766345	9.16027737319886e-06
root	Age	4.89283116539772e-26	OTU_1431	OTU	8.71849606884549e-05	0.000127994852640358	0.000263457888974664	7.54533101002044e-05	3.30508418557895e-05	8.05193173894349e-07	6.37563328118636e-05	0.000294186168138984	7.99635313861776e-05	2.13937607236226e-05	0
root	Age	0.0421516510899401	OTU_1432	OTU	9.37771151919026e-05	0.000121355592391778	0.000107892278342005	7.5940105649238e-05	5.74576173800649e-05	0.000202103486647482	0.000177233089346412	0.000128966461588201	0.000117487401647314	0.000125985479816888	8.5495922149856e-05
root	Age	2.49599250678467e-12	OTU_1436	OTU	0.000211593290039235	0.000232374108700322	0.000520224783943622	7.20457412569694e-05	0.000153559296006899	0.000690050550027457	0.000143451748826693	0.000117674467255594	0.000247264280454389	0.000379382690165573	0.00018931239904611
root	Age	0.0251834391257725	OTU_1439	OTU	0.000105424906983709	0.000136483020806265	2.23033133523525e-06	9.80893031302658e-05	4.72881275782835e-05	0.000141713998605405	0.00028856877500295	0.000175323069901011	0.000116668103169997	0.000144051322205725	5.80150900302595e-05
root	Age	0.0319599830937282	OTU_143	OTU	0.000902877341615062	0.00131095975465328	0.00254118376508366	0.000943896569576106	0.000638135485061782	0.000504856120031757	0.000619958967566107	0.00167715831613781	0.00131530177548534	0.000900439618012025	0.000103816476896254
root	Age	0.00157111460665111	OTU_14426	OTU	0.000133082216855316	0.000179680233056524	3.20610129440067e-05	0.000193744628515364	0.000112372862309684	0.000140908805431511	0.000291899329702077	0.000146201610832707	0.000182375841050852	0.000212511356521317	0.000262594618031701
root	Age	1.42390348829972e-05	OTU_14449	OTU	9.68997146935357e-05	7.44605643068663e-05	6.6631148640153e-05	5.47644992662774e-05	0.000205423693995984	5.47531358248157e-05	0.000100392434502263	6.29974420661259e-05	7.55393196086637e-05	9.69850486137556e-05	2.74808321195966e-05
root	Age	0.000389534182153052	OTU_14475	OTU	0.000383881478415056	0.000281706333585345	0.000480636402743196	0.00026067901650748	0.00149898279678258	0.0010121278195852	0.000132508497672418	0.000324496258189667	0.000282330255283574	0.000244364289154267	7.02287931945246e-05
root	Age	6.02353421115608e-24	OTU_14492	OTU	1.91816826528892e-05	2.83219076426794e-05	2.8157933107345e-05	2.82341418439475e-05	8.13559184142511e-06	1.6103863477887e-06	2.85476117068046e-05	6.80491237412398e-05	1.40919338098592e-05	9.50833809938781e-06	6.10685158213257e-06
root	Age	1.55657026308513e-10	OTU_14504	OTU	0.000340214650463647	0.000352132916981681	0.000166159684475026	0.00028647918060626	0.000468813479862122	0.000244778724863882	0.00057499647912789	0.000281408385078402	0.000382612388907223	0.000407432287558767	0.000155724715344381
root	Age	6.17087168548651e-06	OTU_1452	OTU	0.000203514183392152	0.000232374108700322	1.28244051776027e-05	0.00038651566593266	0.000350338923671369	0.000165869793822236	0.000269061240336633	0.000120348886965948	0.000229895152735261	0.000430252298997298	0.000158778141135447
root	Age	6.64969424275896e-13	OTU_14539	OTU	0.00101008659117113	0.00135029106853095	0.00163288132880911	0.00147620750244432	0.000986440510772795	0.000472648393075983	0.000986082087705876	0.00209020758251476	0.00110064557442819	0.00107301595451591	0.000180152121672911
root	Age	3.61136485077497e-06	OTU_1454	OTU	0.00171738016082676	0.0015847662089555	0.00284785432367851	0.000474138864758704	0.00119338962823905	0.00361451215761173	0.00159248093971125	0.00162426423742191	0.0015676457064991	0.00122372311339121	0.00381678223883286
root	Age	0.034436931684324	OTU_14606	OTU	6.72598019637483e-05	8.01753705967838e-05	2.09093562678305e-05	0.0001000364853264	0.000159660989887968	4.91167836075553e-05	0.000111335685656538	5.08139744967336e-05	8.40600237727646e-05	0.000116001724812531	7.93890705677235e-05
root	Age	2.79241336657211e-06	OTU_14638	OTU	4.40137834515906e-05	6.42915707615719e-05	9.36739160798804e-05	2.72605507458803e-05	1.98305051134737e-05	4.02596586947175e-05	7.54132742588088e-05	9.00387969152649e-05	5.66954546303637e-05	4.94433581168166e-05	3.66411094927954e-05
root	Age	6.05191537159425e-11	OTU_1466	OTU	5.7198092458486e-05	6.96702119756119e-05	0.00016894759864407	4.11342238933373e-05	8.94915102556762e-05	3.78440791730344e-05	1.28464252680621e-05	2.79328280859238e-05	5.11242249846054e-05	0.000178756756268491	0.000143511012180115
root	Age	1.02570908100728e-08	OTU_14676	OTU	6.1807644103754e-05	9.13528593697106e-05	0.000270985257231083	6.57173991195329e-06	1.98305051134737e-05	2.81817610863022e-05	2.09349152516567e-05	5.43798674438728e-05	0.000122894771597609	6.84600343155922e-05	3.05342579106629e-05
root	Age	6.56304764939502e-24	OTU_14688	OTU	0.000540358408996893	0.00070468604030821	0.000978000290500656	0.000434221629737951	0.000430169418615353	0.000690855743201351	0.000735814691742889	0.00055835940397288	0.000825361286049543	0.000667009917672055	0.000201526102210375
root	Age	4.06584273725434e-18	OTU_1471	OTU	3.89581461632323e-05	5.66438152853588e-05	0.000172293095646923	1.21698887258394e-06	1.77966071531174e-05	1.69090566517813e-05	1.2132734975392e-05	1.48578872797467e-05	8.40600237727646e-05	3.85087693025206e-05	9.16027737319886e-05
root	Age	0.00917384372480521	OTU_1473	OTU	0.000137741333572039	0.000214221194602937	5.29703692118371e-06	0.000151636813523959	8.0847443924162e-05	2.33506020429361e-05	0.00045366912937397	0.000158087920656505	0.000248083578931707	0.000234855951054879	2.74808321195966e-05
root	Age	0.0108119171724495	OTU_1476	OTU	7.47936928248314e-05	9.7487872004475e-05	4.85097065413667e-05	8.15382544631241e-05	7.27118520827369e-05	7.40777719982801e-05	0.000154870793509415	5.14082899879235e-05	0.000103067748446528	0.000160690913879654	6.10685158213257e-05
root	Age	2.75977408491964e-11	OTU_1480	OTU	9.32318994059031e-05	0.000123288541578073	0.000257324477802767	4.94097482269081e-05	3.71186377765021e-05	0.000169895759691708	8.11227966001698e-05	8.46899574945561e-05	0.000140919338098592	0.000135969234821246	0.000109923328478386
root	Age	3.02384068489716e-15	OTU_14833	OTU	5.7396352744304e-05	9.6143211700965e-05	3.62428841975728e-06	1.38736731474569e-05	2.03389796035628e-06	3.2207726955774e-06	0.000255501124775901	3.77390336905566e-05	0.00010126529179643	0.00018731426055794	1.52671289553314e-05
root	Age	7.38177915933345e-48	OTU_1486	OTU	5.58102704577602e-05	7.69818023759475e-05	0.00013158954877888	6.20664325017811e-05	2.28813520540081e-05	8.05193173894349e-07	4.49624884382173e-05	0.000199690005039795	3.50659748291845e-05	1.42625071490817e-05	0
root	Age	0.000846598814587181	OTU_1487	OTU	7.03824014653814e-05	6.66447262927144e-05	6.27280688034914e-05	5.8658863658546e-05	3.25423673657004e-05	8.93764423022727e-05	7.77922419010426e-05	5.49741829350627e-05	6.83294930082707e-05	7.27387864603167e-05	0.000116030180060519
root	Age	0.00727418959834185	OTU_1489	OTU	0.000112017061487156	0.000104631379866872	0.00014301999687196	0.00010076667864995	0.000117966081700664	0.000160233441604975	7.56511710230322e-05	8.37984842577713e-05	0.000111916172001556	0.000116477141717501	0.00010686990268732
root	Age	1.39180576947701e-69	OTU_14926	OTU	0.00191707783371692	0.00270066617833087	0.00135464749473851	0.00261555248495741	0.00119237267925887	0.00248965729368133	0.00393243351261233	0.00158890246569611	0.0029984685672862	0.00377623647617187	0.00166717048192219
root	Age	0.0219734630390352	OTU_1499	OTU	5.69998321726681e-05	4.05078916432388e-05	6.96978542261015e-05	2.94511307165314e-05	2.8983045935077e-05	9.58179876934275e-05	2.64065408287943e-05	5.08139744967336e-05	3.88347478248445e-05	2.47216790584083e-05	6.71753674034583e-05
root	Age	0.000215245686678788	OTU_149	OTU	0.00114872009602935	0.00184277290469149	9.39527074967848e-05	0.00206352633235333	0.000271525377707563	0.000370388859991401	0.00311930237249685	0.00118863098237973	0.00209904269888716	0.00241559329414947	0.000109923328478386
root	Age	8.56313047438984e-23	OTU_14	OTU	0.00910644188311981	0.00196791035418689	0.00144413953956482	0.00226700687184937	0.00155288109273202	0.000749634844895639	0.00212251493040092	0.00312461369493073	0.00163548362042098	0.00126080563197882	0.000818318112005765
root	Age	3.41520915924769e-13	OTU_15005	OTU	0.000365492836905438	0.00048416175053257	0.00028157933107345	0.000571254576790903	0.000452033821689183	0.000360726541904668	0.000571903821192986	0.000613927902399133	0.000465525394811743	0.000394596031124594	7.32822189855909e-05
root	Age	1.67475988059039e-23	OTU_15007	OTU	0.0001483482588633	0.000214977566023661	0.000366053130395485	0.000149933029102342	0.000121016928641199	0.000132051680518673	0.000149637064696501	4.07106111465059e-05	0.000288556923711186	0.000309496405135073	2.74808321195966e-05
root	Age	1.4726041546795e-05	OTU_1500	OTU	5.66033116010321e-05	4.45418725537688e-05	4.20975039525653e-05	3.82134505991358e-05	1.67796581729393e-05	0.000210960611560319	5.28130816575885e-05	2.08010421916453e-05	4.75193116844088e-05	6.18041976460207e-05	0.000122137031642651
root	Age	9.44430843837342e-06	OTU_15020	OTU	0.000345319852823459	0.000332887466387694	6.30068602203958e-05	0.000432274447541816	0.000651355821804098	0.000554778096813206	0.000466039761113585	0.000241292089423086	0.000347874133468965	0.000472564403539574	9.77096253141212e-05
root	Age	2.12034967560292e-05	OTU_1502	OTU	6.88954493217466e-05	7.88307102932738e-05	5.65946576315944e-05	0.000100523280875434	9.25423571962106e-05	6.19998743898649e-05	7.66027580799257e-05	6.50775462852905e-05	7.65224777814446e-05	0.000111722972667807	5.19082384481269e-05
root	Age	0.00231019177099454	OTU_15048	OTU	0.000232856705693213	0.000317675996704238	0.000576540650158312	0.000234878852408701	0.000286271137920146	8.7766055954484e-05	0.000177708882874859	0.000478721128153438	0.000283804992542745	0.000203953852231868	2.44274063285303e-05
root	Age	3.89146546707874e-84	OTU_1505	OTU	4.67398623815878e-05	7.08467897411831e-05	0.000109565026843432	7.56967078747212e-05	3.81355867566802e-05	5.63635221726044e-06	3.30676502270487e-05	0.000175323069901011	3.70322911747462e-05	1.28362564341735e-05	0
root	Age	1.04133977765689e-07	OTU_1508	OTU	0.000147356957434211	0.000222625321499874	2.89943073580582e-05	0.000253377083271977	0.00010932201536915	4.02596586947175e-05	0.000357796733391951	0.000158682236147695	0.000237924277812971	0.000301414317750593	8.85493479409223e-05
root	Age	1.31410534799331e-101	OTU_15090	OTU	0.000221704564615951	0.000248089825997595	0.000318101006687927	0.000229280703594815	0.000202881321545539	2.65713747385135e-05	0.00020673228811011	0.000621059688293411	0.000124861087943171	4.61154397820309e-05	9.16027737319886e-06
root	Age	0.000425096006752454	OTU_1515	OTU	0.000535748857351625	0.000691071354735171	0.0012149729948694	0.000376292959402955	0.000919321878081038	0.000416284870903378	0.000551682596233999	0.000319444576514554	0.000770632147764741	0.00110011471809917	0.000399998778629684
root	Age	0.0186381543606117	OTU_15169	OTU	9.61066735502638e-05	0.000142029744558244	6.60735658063442e-05	0.00011366676069934	6.25423622809555e-05	2.49609883907248e-05	0.000234566209524245	0.000239211985203922	0.00010126529179643	9.03292119441841e-05	0.000235113785912104
root	Age	0.000281471098776264	OTU_1517	OTU	8.91179984751801e-05	0.000106900494129045	6.44008173049178e-05	0.000114640351797407	8.44067653547855e-05	5.63635221726044e-05	0.000135601155607322	8.46899574945561e-05	0.000107000381137652	0.000149280908160389	6.10685158213257e-05
root	Age	8.02048254691453e-07	OTU_1518	OTU	7.95023746130083e-05	6.6560685023745e-05	6.32856516373002e-05	9.90628942283329e-05	0.000147966076615919	0.000125610135127518	3.75876887472927e-05	3.1498721033063e-05	6.47245797080741e-05	0.000108395054333021	0.000192365824837176
root	Age	8.6863402985752e-05	OTU_1519	OTU	0.000169661239588733	8.76550435350582e-05	0.000238366661453267	6.08494436291971e-06	0.00015864404090779	0.000352674610165725	3.87771725684096e-05	0.000119160255983568	7.50477405222733e-05	4.84925243068778e-05	0.000250380914867436
root	Age	0.0107578446266925	OTU_151	OTU	0.000421104847077381	0.000539965153128235	0.000527752152200041	0.000644030511371422	0.000108305066388972	8.69608627805897e-05	0.000448673297325279	0.000663850403659082	0.000527955938783329	0.000457351062580553	2.1373980537464e-05
root	Age	5.05681513559507e-08	OTU_1520	OTU	0.000126539627423323	0.000105976040170382	0.000250354692380157	4.64889749327066e-05	0.000128644045992535	0.000524985949379116	4.09182434464199e-05	0.000114702889799644	8.68456385956438e-05	5.99025300261432e-05	0.000668700248243517
root	Age	8.41744527935996e-26	OTU_1522	OTU	6.10641680319366e-05	9.84963672321075e-05	9.14435847446452e-05	0.000111476180728689	2.49152500143644e-05	5.63635221726044e-06	9.18281509902215e-05	0.000215736523301922	6.1611245494268e-05	3.32791833478573e-05	0
root	Age	3.11422468552966e-10	OTU_15230	OTU	0.0010256995886793	0.00168645614440845	5.29703692118372e-05	0.000823171273415779	0.000159660989887968	0.000214181384255897	0.00392410712586452	0.00155888953339102	0.0018211366553811	0.00174858337647742	8.85493479409223e-05
root	Age	3.81151438534743e-06	OTU_1525	OTU	3.91564064490502e-05	5.68118978232975e-05	4.4606626704705e-06	5.0626737099492e-05	1.77966071531174e-05	2.57661815646192e-05	0.000107529337428964	6.86434392324297e-05	5.47291382848019e-05	4.61154397820309e-05	4.2747961074928e-05
root	Age	0.000569754134805329	OTU_15262	OTU	3.58851117330536e-05	4.74833169676969e-05	7.24857683951456e-06	5.35475103936935e-06	1.93220306233846e-05	8.85712491283784e-06	0.000122992627103483	5.70542871542272e-05	4.6536153511628e-05	3.75579354925818e-05	3.05342579106629e-05
root	Age	9.24627232296597e-51	OTU_1527	OTU	4.80781193108591e-05	5.94171771613481e-05	7.16493941444324e-05	4.94097482269081e-05	0.000128644045992535	2.41557952168305e-06	5.87605007631728e-05	0.000134018143263315	4.01456253885523e-05	4.7541690496939e-06	3.05342579106629e-06
root	Age	0.00236505576554204	OTU_152	OTU	0.00124294329686434	0.00128709203426598	0.00372521091267667	0.000201533357299901	0.00392694848695788	0.00106688095541001	0.000267633859751293	0.0011381141656286	0.000937605177442026	0.00261526839423662	0.000799997557259367
root	Age	3.94334941980364e-07	OTU_1530	OTU	0.000118658781062059	0.000161275195152231	7.33221426458588e-05	9.7845905355749e-05	5.28813469692632e-05	0.000107090692127948	0.000298322542336108	0.000129560777079391	0.000167136889372748	0.000212986773426287	4.58013868659943e-05
root	Age	0.000171083888041201	OTU_1532	OTU	0.000113850969130973	0.000130516090709439	1.33819880114115e-05	9.80893031302658e-05	0.000178983020511352	6.6831033433231e-05	0.000262162234174156	0.000154224869963771	0.000122894771597609	0.000116477141717501	0.000119083605851585
root	Age	5.01053541278629e-14	OTU_1534	OTU	4.0841618878503e-05	6.07618374648581e-05	0.000198499488835937	1.94718219613431e-06	9.66101531169232e-06	2.73765679124079e-05	7.13690292670115e-07	1.12919943326075e-05	9.40554651960368e-05	5.22958595466329e-05	3.05342579106629e-06
root	Age	2.40895215757869e-07	OTU_1538	OTU	0.000101509266338804	0.000137407474764928	6.63523572232486e-05	0.00012048189838581	3.6610163286413e-05	0.000219012543299263	0.000214582881329481	0.000106679630668581	0.000148456884089912	0.000155461327924991	0.00013129730901585
root	Age	7.34768087870307e-47	OTU_1541	OTU	5.11015886695833e-05	7.88307102932738e-05	9.59042474151157e-05	0.00012048189838581	2.44067755242753e-05	3.4623306477457e-05	2.35517796581138e-05	2.97157745594934e-07	9.73326591053064e-05	0.000162592581499531	3.05342579106629e-06
root	Age	2.92765203433191e-05	OTU_1542	OTU	0.000102649262982257	0.000132953287509551	0.000265409428892995	8.5189221080876e-05	9.86440510772795e-05	4.75063972597666e-05	6.66110939825441e-05	0.000185426433251239	0.000117978980733705	0.000107444220523082	3.66411094927954e-05
root	Age	2.65710125220891e-05	OTU_15436	OTU	0.000538028850638532	8.28646912038038e-05	4.01459640342345e-05	0.000129974411591965	2.84745714449879e-05	7.16621924765971e-05	7.32722033807985e-05	0.000147390241815087	6.86572123991976e-05	2.61479297733165e-05	4.88548126570606e-05
root	Age	0.00717248118493233	OTU_15459	OTU	4.97137666688574e-05	6.56362310650819e-05	3.76368412820948e-05	8.73798010515271e-05	5.54237194197086e-05	5.79739085203931e-05	6.82763713321077e-05	4.84367125319742e-05	7.65224777814446e-05	6.79846174106228e-05	2.44274063285303e-05
root	Age	0.0198558534235724	OTU_15469	OTU	0.000137592638357675	0.000179344067980646	0.000122668223437939	0.000123889467229045	0.000101694898017814	0.000121584169258047	0.000281907665604696	0.000125400568641062	0.000196631634556175	0.000209183438186532	0.000219846656956773
root	Age	0.00187880169814861	OTU_1546	OTU	7.3653696181378e-05	7.67296785690394e-05	2.14669391016393e-05	0.000129731013817448	0.000115423709250219	0.000132856873692568	7.20827195596816e-05	5.94315491189867e-05	8.16021283408124e-05	9.41325471839393e-05	5.19082384481269e-05
root	Age	1.13278364619553e-16	OTU_1547	OTU	0.000166588205158554	0.000258763067156706	1.97941906002128e-05	0.000175246397652088	0.000113898285779952	2.41557952168305e-05	0.000544307796543075	0.000174431596664226	0.000303468155998363	0.000287627227506481	0.00010686990268732
root	Age	1.82631533393042e-07	OTU_1549	OTU	6.5723284748659e-05	9.10166942938332e-05	6.71887314739619e-05	2.96945284910482e-05	3.96610102269474e-05	3.78440791730344e-05	0.000171285670240828	5.91343913733918e-05	0.000104542485705699	9.50833809938781e-05	0.000140457586389049
root	Age	4.69854110557609e-09	OTU_154	OTU	0.000354340695828177	0.000231617737279598	0.000475896948655821	6.69343879921168e-05	0.000864915107641507	0.000454934143250307	0.00018413209550889	0.000260904500632352	0.000210723568366034	0.000222970528430644	0.000375571372301153
root	Age	4.5912107628121e-09	OTU_15503	OTU	2.59720974421548e-05	4.07600154501469e-05	9.75769959165421e-06	1.84982308632759e-05	1.52542347026721e-06	1.77142498256757e-05	8.8973389819541e-05	1.81266224812909e-05	4.09649238658697e-05	8.22471245597045e-05	3.05342579106629e-06
root	Age	0.000101683758461885	OTU_1551	OTU	6.5326764177023e-05	5.52991549818488e-05	1.56123193466467e-05	0.000114640351797407	4.372880614766e-05	2.25454088690418e-05	3.11644761132617e-05	6.59690195220753e-05	5.91533500623158e-05	3.09020988230104e-05	3.05342579106629e-05
root	Age	2.21376975896804e-21	OTU_1553	OTU	2.33947137265211e-05	3.4288837739505e-05	6.16129031358737e-05	1.67944464416584e-05	2.33898265440972e-05	1.12727044345209e-05	2.80718181783579e-05	6.95349124692145e-05	2.50705334059123e-05	8.55750428944903e-06	9.16027737319886e-06
root	Age	7.28045072358078e-28	OTU_1556	OTU	8.96136491897251e-05	0.000129255471674899	0.000296076484752479	6.15796369527475e-05	9.25423571962106e-05	6.11946812159705e-05	5.30509784218119e-05	5.8242918136607e-05	0.00012715512367966	0.000269085968212675	0
root	Age	0.000175310491478433	OTU_1557	OTU	0.000133429172355498	0.000151442366682814	0.000226378630526378	0.000109528998532555	6.86440561620244e-05	0.000195661941256327	0.000128464252680621	0.000151550450253416	0.000173199698104897	8.74767105143678e-05	0.000155724715344381
root	Age	3.67781887739008e-06	OTU_15601	OTU	0.000422294408792289	0.000444914477923871	0.000471993868819159	0.000359498512961297	0.000637627010571693	0.000552362517291523	0.000505292727210442	0.000370258551011287	0.000446353810442516	0.000586189043827258	0.000277861746987032
root	Age	1.95312463922492e-11	OTU_1565	OTU	0.000112215321772974	6.84095929410713e-05	2.70427674397274e-05	0.000157721757886879	0.000122542352111466	2.73765679124079e-05	1.64148767314127e-05	1.21834675693923e-05	6.86572123991976e-05	0.000159264663164746	5.80150900302595e-05
root	Age	2.05005706517696e-18	OTU_1566	OTU	6.5921545034477e-05	7.88307102932738e-05	0.000218572470853054	1.67944464416584e-05	3.45762653260567e-05	0.000231895634081573	2.02212249589866e-05	3.71447181993667e-05	9.96266948417951e-05	8.41487921795821e-05	8.5495922149856e-05
root	Age	5.4281297419392e-36	OTU_1569	OTU	7.13241378230168e-05	0.000105051586211719	0.00013605021144935	0.000103687451944152	6.05084643205993e-05	2.97921474340909e-05	7.99333127790529e-05	0.000161356655858049	0.000103723187228382	3.32791833478573e-05	1.22137031642651e-05
root	Age	4.73209575160657e-05	OTU_156	OTU	0.000167926462087826	3.40367139325969e-05	2.53700189383009e-05	3.87002461481694e-05	0.0007210168269463	1.69090566517813e-05	3.68739984546226e-05	2.49612506299744e-05	3.57214136110384e-05	4.56400228770615e-05	2.1373980537464e-05
root	Age	8.8708482877605e-08	OTU_1571	OTU	3.80659748770514e-05	5.47108660990631e-05	1.42183622621247e-05	4.08908261188205e-05	4.06779592071256e-06	4.58960109119779e-05	0.000102771402144497	6.21059688293411e-05	5.42375591984115e-05	3.80333523975512e-05	9.46561995230549e-05
root	Age	1.48221469753345e-27	OTU_15720	OTU	0.000120145733205693	0.000154804017441589	0.00034486498271075	7.54533101002044e-05	8.0338969434073e-05	6.11946812159705e-05	7.01795454458947e-05	7.04263857059993e-05	0.000199581109074517	0.000168773001264134	9.77096253141212e-05
root	Age	0.0183503572594554	OTU_1572	OTU	7.47441277533769e-05	0.00010353884337027	1.39395708452203e-06	0.000242180785644205	7.72881224935386e-05	1.20778976084152e-05	5.51920492998222e-05	6.98320702148094e-05	0.000109458276569604	0.000146428406730572	6.4121941612392e-05
root	Age	1.53428568135772e-27	OTU_1574	OTU	7.06797918941084e-05	9.74038307355057e-05	0.000133541088697211	9.05439721202453e-05	0.000129152520482624	0	7.32722033807985e-05	0.000249315348554149	4.83386101617262e-05	1.14100057192654e-05	3.05342579106629e-06
root	Age	1.32706085279824e-05	OTU_1577	OTU	8.71353956170004e-05	5.27779169127675e-05	4.26550867863741e-05	5.20871237465927e-05	0.000168305056219482	5.3142749477027e-05	6.20910554623e-05	5.55684984262526e-05	5.24351025483132e-05	3.42300171577961e-05	0.000149617863762248
root	Age	0.00651325963340826	OTU_15798	OTU	6.5921545034477e-05	4.571845031934e-05	2.25821047692569e-05	1.02227065297051e-05	7.62711735133604e-06	4.83115904336609e-06	0.000100154537738039	3.95219801641262e-05	4.6208434120701e-05	5.22958595466329e-05	5.80150900302595e-05
root	Age	6.76668779993041e-07	OTU_157	OTU	0.00205928002371986	0.00110816817263018	0.00163204495455839	0.00134404251088171	0.00172372852140195	0.00152100990548643	0.000430593143244303	0.000543204358947539	0.00123599368288102	0.00112483639715758	0.00442441397125505
root	Age	8.44126908229588e-08	OTU_1581	OTU	5.09033283837653e-05	6.44596532995106e-05	2.8157933107345e-05	6.20664325017811e-05	4.83050765584616e-05	0.000112727044345209	9.77755700958058e-05	3.5956087216987e-05	5.57122964575828e-05	0.000116001724812531	0.00018931239904611
root	Age	0.0289661940025488	OTU_1585	OTU	0.000112958797844792	0.000124465119343644	5.60370747977856e-05	0.000161859520053664	0.00021305081134732	9.01816354761671e-05	0.000146306509997374	9.71705828095433e-05	0.000131251616066247	0.000151657992685236	0.000103816476896254
root	Age	0.00268479497964862	OTU_15887	OTU	6.29972058186618e-05	3.26920536290869e-05	1.44971536790291e-05	1.24132865003562e-05	8.54237143349637e-05	3.4623306477457e-05	6.80384745678843e-05	3.29845097610376e-05	3.67045717838192e-05	2.09183438186532e-05	3.05342579106629e-05
root	Age	3.65388833925131e-32	OTU_158	OTU	0.0021385345729756	0.0024958576058525	0.00567870237092585	0.00113788459586599	0.00104389812815286	0.00338342171670405	0.00110717154069557	0.00549088082310318	0.00136970319437922	0.00110914763929359	0.001612208817683
root	Age	0.00113476177275294	OTU_1592	OTU	7.40997818244685e-05	6.59723961409594e-05	1.95153991833084e-05	2.79907440694307e-05	2.38983010341863e-05	5.0727169955344e-05	0.000142738058534023	6.89405969780246e-05	6.09558067124141e-05	5.22958595466329e-05	0.000216793231165706
root	Age	5.54189569012681e-11	OTU_15947	OTU	0.00029283044215315	0.000329861980704797	0.000642335424547752	0.000164780293347866	0.000168813530709571	0.000553167710465418	0.000224574545426863	0.000217222312029896	0.0003306688654453	0.000487302327593625	0.000461067294451009
root	Age	0.00194915367257954	OTU_1596	OTU	7.14728330373803e-05	8.27806499348344e-05	3.40125528623375e-05	5.08701348740088e-05	1.42372857224939e-05	2.33506020429361e-05	0.000155584483802085	5.73514448998222e-05	8.53709013364724e-05	0.000118378809337378	6.71753674034583e-05
root	Age	1.51713602139924e-05	OTU_1598	OTU	0.000126539627423323	0.000203800077250734	2.50912275213965e-06	0.000147742449131691	2.186440307383e-05	1.6103863477887e-05	0.000430355246480079	0.000159870867130074	0.000214000762275303	0.000273364720357399	1.83205547463977e-05
root	Age	2.76757511626181e-14	OTU_15	OTU	0.0109440669072952	0.0111577390747191	0.0296661946727978	0.00527662035374946	0.00958067634225825	0.0272324383342808	0.00111240526950849	0.00541451128248528	0.0130086573631501	0.00998423042126217	0.0432181886467522
root	Age	3.66867295954374e-09	OTU_16009	OTU	0.000176451654377999	0.000262544924260328	4.40490438708962e-05	0.000515516486426558	8.18643929043402e-05	5.39479426509214e-05	0.000201736456061419	0.000184534960014454	0.000291834117620456	0.000336119751813359	4.58013868659943e-05
root	Age	0.000932019117747337	OTU_16032	OTU	3.07799093732407e-05	4.65588630090338e-05	9.2001167578454e-06	7.47231167766541e-05	8.64406633151418e-06	2.17402156951474e-05	5.09099075438016e-05	3.32816675066326e-05	6.25944036670489e-05	2.66233466782859e-05	1.22137031642651e-05
root	Age	0.0216481005603991	OTU_1604	OTU	0.000214914149826686	0.000332383218773878	2.23033133523525e-06	0.000473408671435154	8.0847443924162e-05	4.91167836075553e-05	0.00047626932197519	0.000235051776765592	0.00034574395742794	0.000473039820444543	0.000180152121672911
root	Age	0.0243382754332385	OTU_1606	OTU	0.00014051697757349	0.000169847404587107	0.000103431615671535	0.000221978770359311	0.000121525403131288	7.08569993027027e-05	0.000175567811996848	0.000194935481110276	0.000158452325513184	0.000178281339363521	7.02287931945246e-05
root	Age	3.66867295954374e-09	OTU_1609	OTU	0.000561473129436508	0.000700231853052833	0.00154868632090398	0.000600949105281951	0.000545593127865572	0.000699712868114189	7.32722033807985e-05	0.000484069967574147	0.000786854257615625	0.000772552470575259	0.000842745518334295
root	Age	0.000148098681074693	OTU_160	OTU	0.00103774390104274	0.0015482922982228	0.00161699021804556	0.00025386387882101	0.000423050775754106	0.000577323505682248	0.00275484452970664	0.0010266800110305	0.00187324403853849	0.0015004157520834	0.00116030180060519
root	Age	6.09157858606854e-39	OTU_1610	OTU	2.4881665870156e-05	2.90782790634038e-05	3.8473215532808e-05	2.65303574223299e-05	5.49152449296195e-05	4.02596586947174e-06	2.35517796581138e-05	6.74548082500499e-05	1.75329874145922e-05	5.22958595466329e-06	3.05342579106629e-06
root	Age	3.17941411163496e-12	OTU_16115	OTU	0.000180367295022904	0.00023800487372127	0.000735172966376919	1.14396954022891e-05	0.000114406760270041	0.0001851944299957	3.5208721105059e-05	0.000120348886965948	0.000322967459758517	0.000211560522711379	3.35876837017292e-05
root	Age	0.00220426050388771	OTU_1615	OTU	0.000102252742410621	0.000137239392226989	4.18187125356609e-05	8.88401876986278e-05	0.000102711846997992	3.54284996513514e-05	0.00026596858240173	0.000168488441752327	0.000128466001243367	0.000125985479816888	5.19082384481269e-05
root	Age	2.04857380405478e-26	OTU_16175	OTU	0.000597159980883743	0.000462815268214348	0.000598286380676855	0.000369234423941968	0.000380338918586624	0.000195661941256327	0.000438681633227897	0.000751214780863992	0.000394901866066984	0.000262905548448073	4.88548126570606e-05
root	Age	0.000909549279047234	OTU_1621	OTU	0.000107308379698979	0.000139424465220193	5.29703692118371e-06	0.00017962755759339	0.000199322000114915	3.2207726955774e-05	0.000214582881329481	9.47933208447838e-05	0.000160582501554209	0.000163067998404501	5.19082384481269e-05
root	Age	0.00017225550463528	OTU_1622	OTU	8.33188851150044e-05	3.70621996154944e-05	7.80615967332337e-06	6.3283421374365e-05	0.000106779642918705	5.39479426509214e-05	3.63982049261759e-05	3.53617717257971e-05	3.52298345246479e-05	3.80333523975512e-05	8.24424963587897e-05
root	Age	4.54789355782354e-73	OTU_1625	OTU	5.19937599557642e-05	7.30318627343869e-05	0.000112074149595571	6.20664325017811e-05	6.559320922149e-05	5.63635221726044e-06	5.04341140153548e-05	0.000176808858628985	3.93263269112349e-05	1.47379240540511e-05	9.16027737319886e-06
root	Age	0.00379388923094801	OTU_1628	OTU	4.31711772368642e-05	5.67278565543281e-05	1.25456137606983e-05	9.27345520908964e-05	3.91525357368584e-05	8.05193173894349e-05	5.92362942916196e-05	4.75452392951894e-05	6.61993169672454e-05	5.08696088317248e-05	1.22137031642651e-05
root	Age	0.00112875159597591	OTU_1629	OTU	8.21293234000965e-05	8.97560752592925e-05	0.000290779447831296	4.38115994130219e-06	2.44067755242753e-05	0.000137688032735934	1.6652773495636e-06	0.000122131833439518	8.97951131139864e-05	3.75579354925818e-05	9.16027737319886e-05
root	Age	0.0214944085412912	OTU_1630	OTU	2.94912175154239e-05	3.21037647463013e-05	3.90307983666168e-06	1.70378442161752e-06	2.44067755242753e-05	1.52986703039926e-05	8.58807318846372e-05	3.92248224185312e-05	2.94947451834262e-05	3.0426681918041e-05	1.83205547463977e-05
root	Age	6.47563710751782e-08	OTU_1631	OTU	0.000183589024667446	0.000263385336950021	5.96613632175429e-05	0.000176219988750155	6.86440561620244e-05	9.58179876934275e-05	0.000522421294234524	0.000188695168452783	0.000280036219547085	0.00035085767586741	0.000158778141135447
root	Age	0.000469189269774492	OTU_1632	OTU	3.34068581603289e-05	2.99186917530975e-05	4.65581666230358e-05	1.94718219613431e-05	6.10169388106883e-05	6.60258402593366e-05	2.59307473003475e-05	1.96124112092656e-05	2.96586048788897e-05	4.42137721621533e-05	4.88548126570606e-05
root	Age	0.0421133962845472	OTU_1636	OTU	7.85110731839184e-05	0.000102866513218515	4.34914610370873e-05	0.000176463386524672	7.57626990232714e-05	2.81817610863022e-05	8.15985901286165e-05	7.84496448370625e-05	0.000110933013828775	0.000125510062911919	5.80150900302595e-05
root	Age	3.70758935070739e-05	OTU_163	OTU	8.69867004026369e-05	5.85767644716544e-05	0.000151941322212901	2.43397774516788e-05	4.88135510485507e-05	1.04675112606265e-05	1.23706317396153e-05	0.000176214543137796	1.40919338098592e-05	8.08208738447964e-06	3.05342579106629e-06
root	Age	6.00203397888518e-22	OTU_16422	OTU	0.000273698324571716	0.000340703304401846	0.000150547365128379	0.000257514845438762	0.000203389796035628	0.000215791770603686	0.000584274452932601	0.000235348934511187	0.000368520455097364	0.000437383552571839	0.000283968598569165
root	Age	0.000231270319532931	OTU_1644	OTU	0.000100418834766805	0.00011160680519133	9.9528535834873e-05	0.00010076667864995	9.15254082160325e-05	7.56881583460688e-05	0.000132508497672418	7.93411180738473e-05	0.000105197924487553	0.000174953421028736	0.000155724715344381
root	Age	3.34347484531827e-18	OTU_1645	OTU	9.20423376909953e-05	0.000111438722653391	0.000114304480930806	9.07873698947621e-05	7.37288010629151e-05	0.000101454339910688	0.000129177942973291	0.000207713264170859	8.5207041641009e-05	4.7541690496939e-05	2.1373980537464e-05
root	Age	3.87668245121142e-13	OTU_16472	OTU	0.00016698472573019	0.00018152914097385	0.000146365493874813	0.000275282882978488	0.000326440622637183	0.000188415202691278	0.000119899969168579	0.000106679630668581	0.000185980754351048	0.000306643903705257	6.4121941612392e-05
root	Age	0.003823223981977	OTU_1647	OTU	4.85242049539496e-05	5.25257931058594e-05	5.29703692118371e-06	0.000116830931768058	0.000145423704165474	6.44154539115479e-06	2.99749922921448e-05	4.457366183924e-05	5.71870337167541e-05	5.94271131211738e-05	3.05342579106629e-06
root	Age	1.37832770617329e-30	OTU_164	OTU	0.00261098883407983	0.00298161614049549	0.00410297328258214	0.00233345446429245	0.0012513557201092	0.00337859055766069	0.00265825844343196	0.0060293306581212	0.00211886972203824	0.000948456725413934	0.000799997557259367
root	Age	0.0182354941223787	OTU_1651	OTU	2.73103543714262e-05	3.61377456568313e-05	4.96248722089843e-05	2.96945284910482e-05	1.22033877621377e-05	4.42856245641892e-05	3.09265793490383e-05	2.64470393579491e-05	3.78515896520636e-05	4.18366876373063e-05	6.71753674034583e-05
root	Age	1.8059749377158e-05	OTU_16524	OTU	0.000338083352391103	0.000362890199409761	0.0001265713032746	0.000406717681217554	0.00048101686762426	0.000355895382861302	0.000521707603941854	0.00026744197103544	0.000373272386265805	0.000503941919267554	0.000244274063285303
root	Age	6.66576397449968e-09	OTU_1652	OTU	7.57849942539213e-05	7.71498849138863e-05	8.53101735727483e-05	7.54533101002044e-05	0.00020237284705545	2.17402156951474e-05	7.18448227954583e-05	0.000103113737721442	7.06235287447594e-05	6.22796145509901e-05	2.74808321195966e-05
root	Age	7.96762932935511e-12	OTU_16531	OTU	4.4856389666317e-05	5.70640216302056e-05	0.000158353524801703	1.48472642455241e-05	2.84745714449879e-05	7.24673856504914e-06	1.18948382111686e-05	3.5956087216987e-05	7.81610747360794e-05	3.70825185876124e-05	9.16027737319886e-06
root	Age	0.00188217322806563	OTU_16547	OTU	0.000157121276510746	0.000162367731648833	0.000329531454781008	9.34647454144468e-05	0.000189660984803223	0.000325298042253317	8.70702157057541e-05	0.000165516864296378	0.000187291631914756	0.000100788383853511	6.10685158213257e-05
root	Age	1.31860075233946e-18	OTU_16551	OTU	3.41998993036008e-05	4.73992756987275e-05	5.85461975499253e-05	1.07095020787387e-05	1.37288112324049e-05	3.62336928252457e-05	7.37479969092452e-05	2.13953576828352e-05	5.24351025483132e-05	8.08208738447963e-05	6.10685158213257e-06
root	Age	2.0961451718567e-14	OTU_1655	OTU	7.86597683982819e-05	0.000102698430680576	0.000105383155589865	6.7907979090184e-05	0.000108813540879061	4.99219767814496e-05	0.000134411671786205	0.000148578872797467	9.04505518958403e-05	6.60829497907452e-05	9.46561995230549e-05
root	Age	0.0166762114422917	OTU_1656	OTU	6.11137331033911e-05	8.57220943487625e-05	1.58911107635511e-05	6.01192503056468e-05	1.27118622522267e-05	5.23375563031327e-05	0.000170334083183934	6.03230223557715e-05	9.02866922003768e-05	0.000115526307907562	7.02287931945246e-05
root	Age	0.00972655375304212	OTU_165	OTU	0.000446085643090446	0.000537611997597092	0.000675232811742471	0.000153583995720094	8.49152398448746e-05	0.00189864550404287	0.000795526779562955	0.000323010469461693	0.000573345074426712	0.000786339560819372	0.000479387849197407
root	Age	1.08752937446935e-09	OTU_16629	OTU	0.000156427365510383	0.000237416584838484	4.71157494568446e-05	0.000169404851063685	5.38982959494414e-05	0.000136077646388145	0.000466277657877809	0.000193152534636707	0.000243167788067803	0.000308545571325134	0.000128243883224784
root	Age	0.00164034176224363	OTU_16648	OTU	0.000610294724819184	0.000381715443658901	0.000218572470853054	0.000430327265345682	0.000763220209623693	0.000526596335726904	0.00047341456080451	0.000330736570847161	0.000393427128807813	0.000405055203033921	0.000537402939227666
root	Age	0.00016664353561934	OTU_1664	OTU	2.91938270866969e-05	2.76495774909244e-05	6.85826885584839e-05	9.24911543163796e-06	2.69491479747207e-05	3.54284996513514e-05	1.07053543900517e-05	4.16020843832907e-05	2.42512349285949e-05	1.52133409590205e-05	2.74808321195966e-05
root	Age	2.72541208022193e-36	OTU_1670	OTU	6.08659077461186e-05	7.41243992309888e-05	6.80251057246751e-05	7.66702989727884e-05	7.27118520827369e-05	0.000136882839562039	7.68406548441491e-05	1.54522027709365e-05	9.94628351463316e-05	0.000105542552903205	3.05342579106629e-06
root	Age	0.0386933166218156	OTU_1672	OTU	5.30346264563085e-05	8.42933927762832e-05	4.40490438708962e-05	0.000114883749571924	1.01694898017814e-05	2.41557952168305e-05	8.87354930553177e-05	6.62661772676702e-05	0.000104378626010236	6.32304483609289e-05	3.05342579106629e-05
root	Age	2.50080948302447e-06	OTU_1675	OTU	8.35667104722768e-05	0.000117069487674339	0.000134935045781733	0.000104417645267702	0.000110338964349328	3.30129201296683e-05	0.000114190446827218	0.000212170630354783	8.37323043818377e-05	6.32304483609289e-05	0.00010686990268732
root	Age	4.26008879923824e-10	OTU_1680	OTU	5.3678972385217e-05	7.49648119206825e-05	2.50912275213965e-05	2.50699707752292e-05	2.8983045935077e-05	8.5350476432801e-05	0.000166289838192137	3.1201563287468e-05	8.61901998137898e-05	0.00010173921766345	0.000143511012180115
root	Age	5.56894612611356e-05	OTU_16811	OTU	4.16842250932294e-05	5.74842279750525e-05	5.40855348794548e-05	2.79907440694307e-05	1.27118622522267e-05	6.52206470854423e-05	8.92112865837644e-05	7.36951209075435e-05	4.44059774706027e-05	7.51158709851637e-05	2.1373980537464e-05
root	Age	0.00118092268675368	OTU_16813	OTU	0.00105162212105	0.000776373242739086	0.000945102903305937	0.000738712245658453	0.0041542365840277	0.000489557449727764	0.000669203597760345	0.000633837471353993	0.000983813611562727	0.000497286082597982	0.000167938418508646
root	Age	4.83587687238729e-11	OTU_16847	OTU	4.04450983068671e-05	5.36183296024613e-05	3.26185957778155e-05	9.71157120321986e-05	3.10169438954332e-05	3.94544655208231e-05	2.90234052352514e-05	8.02325913106321e-05	4.55529953388471e-05	3.80333523975512e-05	3.05342579106629e-05
root	Age	4.18732448713471e-05	OTU_16868	OTU	0.000110777934700794	0.000101353770377066	0.000188741789244283	4.30814060894716e-05	1.4745760212583e-05	0.00027215529277629	8.37396610066269e-05	8.58785884769358e-05	0.000119945297079266	8.31979583696433e-05	3.05342579106629e-05
root	Age	0.00399948448606472	OTU_1686	OTU	0.000106515338555708	6.24426628442456e-05	0.000204911691424738	1.21698887258394e-06	5.69491428899758e-05	0.000195661941256327	7.13690292670115e-07	0.000104302368703822	5.06326458982149e-05	2.66233466782859e-05	8.24424963587897e-05
root	Age	0.00600265919613735	OTU_16883	OTU	0.000340512040892374	0.000480295852159978	0.000469205954650115	0.000323719040107329	0.000205423693995984	0.000306778599253747	0.00064279705693155	0.000365504027081768	0.000493873122126925	0.000638960320278861	0.000387785075465418
root	Age	0.0325962707156526	OTU_1693	OTU	5.69502671012136e-05	7.67296785690394e-05	0.000253700189383009	2.43397774516789e-07	2.59321989945425e-05	0.000128830907823096	4.75793528446743e-07	7.66666983634929e-05	9.04505518958403e-05	4.1361270732337e-05	4.88548126570606e-05
root	Age	9.8243732472081e-21	OTU_1696	OTU	7.25632646093792e-05	9.33698498249757e-05	2.25821047692569e-05	0.000124619660552596	0.000130677943952891	1.69090566517813e-05	0.000123230523867707	3.95219801641262e-05	0.000100609853014576	0.000170199251979042	1.83205547463977e-05
root	Age	3.65970839718542e-05	OTU_1697	OTU	6.59711101059315e-05	9.4798551397455e-05	3.87520069497124e-05	5.74418747859621e-05	3.35593163458786e-05	7.24673856504914e-05	0.000179136263460199	5.40827096982779e-05	0.000100282133623649	0.000154985911020021	2.44274063285303e-05
root	Age	9.65133872898015e-51	OTU_16	OTU	0.00486020221161331	0.00527964059919408	0.00612365347230528	0.00648216953093111	0.0061266091310832	0.00284474748336874	0.00338408147107746	0.0119576276827401	0.00289867801274894	0.00181419090936319	0.00328548615118732
root	Age	1.57765352517578e-10	OTU_1706	OTU	4.87720303112221e-05	7.87466690243044e-05	3.28973871947199e-05	7.15589457079358e-05	1.77966071531174e-05	0	0.00012489580121727	0.000114405732054049	8.73372176820342e-05	9.03292119441842e-06	0
root	Age	1.24590638857663e-05	OTU_1709	OTU	0.000193502038958344	0.000251703600563278	0.000274888337067744	0.000171838828808853	0.000108305066388972	2.41557952168305e-05	0.000309979483783053	0.000370258551011287	0.000221702167962087	0.000180658423888368	4.88548126570606e-05
root	Age	3.91239117381346e-96	OTU_17109	OTU	0.000720230053305252	0.000808897213830235	0.000952072688728547	0.00100279883100917	0.000473389750272924	6.60258402593366e-05	0.000497204237226847	0.0019413315519717	0.000458643287602277	0.000109821305047929	0.00018931239904611
root	Age	1.11969904357049e-06	OTU_1711	OTU	2.50303610845195e-05	4.00036440294225e-05	0.000132704714446497	0	3.55932143062349e-06	4.83115904336609e-06	0	1.75323069901011e-05	5.76786128031445e-05	2.90004312031328e-05	1.22137031642651e-05
root	Age	0.000144434373157713	OTU_1712	OTU	8.45580119013667e-05	8.95879927213538e-05	7.5552473981094e-05	0.000187659684152444	9.96610000574576e-05	6.36102607376536e-05	5.70952234136092e-06	3.83333491817464e-05	8.55347610319359e-05	0.000175904254838674	0.000137404160597983
root	Age	0.000955117731535961	OTU_1714	OTU	7.786672725501e-05	8.00913293278144e-05	9.2001167578454e-06	0.000113179965150307	0.000124576250071822	0.000103064726258477	0.000108243027721634	0.000102816579975847	7.78333553451524e-05	5.70500285963268e-05	3.66411094927954e-05
root	Age	0.0451729787732591	OTU_1715	OTU	8.51032276873661e-05	6.74851389824082e-05	5.01824550427931e-06	9.03005743457285e-05	0.000163220311318591	2.17402156951474e-05	9.84892603884759e-05	5.55684984262526e-05	7.34091435676385e-05	7.32142033652861e-05	4.2747961074928e-05
root	Age	1.2760696072457e-15	OTU_171	OTU	0.000443756084732084	0.000626527660166691	0.000339846737206471	0.000460995384934797	0.000189152510313134	0.000752855617591216	0.00103294775025788	0.0004047288495003	0.000695912126633394	0.000842914172510729	0.000222900082747839
root	Age	0.000399700254996246	OTU_17238	OTU	5.38276675995804e-05	4.79875645815131e-05	4.4606626704705e-05	2.23925952555445e-05	5.08474490089069e-06	0.000320466883209951	7.58890677872556e-05	2.40697773931896e-05	5.22712428528497e-05	7.60667047951024e-05	3.35876837017292e-05
root	Age	0.00477840287806868	OTU_1728	OTU	5.02589824548569e-05	3.61377456568313e-05	5.10188292935063e-05	2.0688810833927e-05	3.96610102269474e-05	1.28830907823096e-05	3.85392758041862e-05	5.20026054791134e-05	2.65452706650836e-05	3.94596031124594e-05	3.05342579106629e-05
root	Age	6.5165611902715e-39	OTU_172	OTU	6.02711268886647e-05	2.93304028703119e-05	4.32126696201829e-05	2.21491974810278e-05	2.74576224648098e-05	1.6103863477887e-06	2.45033667150073e-05	7.69638561090878e-05	1.39280741143957e-05	1.42625071490817e-06	6.10685158213257e-06
root	Age	0.000825027665669993	OTU_17300	OTU	0.000167430811373281	0.000270192679736541	0.00014301999687196	0.000512839110906873	2.84745714449879e-05	4.91167836075553e-05	0.000141548574712906	0.000190775272671947	0.000327555531231494	0.000268610551307706	2.74808321195966e-05
root	Age	1.39542510704976e-16	OTU_1730	OTU	7.09771823228354e-05	5.08449677264719e-05	5.18552035442195e-05	5.47644992662774e-05	4.77966020683725e-05	3.2207726955774e-06	4.61519722593341e-05	8.9444481424075e-05	3.75238702611366e-05	3.37546002528267e-05	1.22137031642651e-05
root	Age	0.00231019177099454	OTU_17341	OTU	0.000258630542849549	0.000283219076426794	0.000653487081223928	8.17816522376409e-05	0.000105254219448437	0.000149765930344349	0.000164148767314126	0.000195529796601466	0.000317068510721831	0.000299037233225746	0.00045190701707781
root	Age	4.97874002685686e-22	OTU_17381	OTU	8.80771319746358e-05	0.000126229985992001	0.000204911691424738	1.65510486671416e-05	7.57626990232714e-05	8.85712491283784e-05	0.000166289838192137	6.09173378469614e-05	0.000142394075357763	0.000199199683182175	2.74808321195966e-05
root	Age	0.0044906322188131	OTU_1743	OTU	4.9267681025767e-05	5.11811328023494e-05	0.000118765143601277	1.31434798239066e-05	9.66101531169232e-05	4.42856245641892e-05	3.0688682584815e-05	6.92377547236195e-05	4.96494877254341e-05	3.28037664428879e-05	1.22137031642651e-05
root	Age	4.76862179055556e-10	OTU_17473	OTU	7.82136827551915e-05	0.000114212084529381	4.23762953694697e-05	4.84361571288409e-05	1.93220306233846e-05	9.17920218239558e-05	0.000239799938337159	7.1615016688379e-05	0.000125024947638634	0.000161641747689593	4.58013868659943e-05
root	Age	0.0404121824941843	OTU_1749	OTU	0.000113008362916246	4.44578312847994e-05	6.69099400570575e-06	8.88401876986278e-05	0.000693050729991402	1.77142498256757e-05	3.3305546991272e-05	3.53617717257971e-05	4.34228192978219e-05	6.56075328857759e-05	2.1373980537464e-05
root	Age	6.59194680164434e-26	OTU_1751	OTU	7.3752826324287e-05	9.08486117558944e-05	0.000146086702457909	9.22477565418628e-05	0.000109830489859239	7.32725788243858e-05	4.23456240317602e-05	3.65504027081768e-05	0.000119781437383803	0.000105542552903205	1.52671289553314e-05
root	Age	4.7721166894237e-16	OTU_175	OTU	0.0019709055013165	0.00233996105191431	0.00149014012335405	0.00228526170493813	0.00193932170519971	0.00200815177569251	0.00311858868220418	0.00185040128181965	0.00239808664310801	0.00301794651274569	0.00193281852574496
root	Age	0.0040720813280595	OTU_17645	OTU	7.52397784679218e-05	7.72339261828557e-05	0.000181772003821673	4.86795549033577e-05	0.000104745744958348	8.61556696066953e-05	1.59390832029659e-05	6.12144955925563e-05	7.78333553451524e-05	7.51158709851637e-05	0.000244274063285303
root	Age	0.00013051775849949	OTU_17669	OTU	4.1238139450139e-05	4.16004281398406e-05	4.26550867863741e-05	3.91870416972029e-05	2.23728775639191e-05	8.61556696066953e-05	4.30593143244303e-05	2.43669351387846e-05	4.58807147297741e-05	5.22958595466329e-05	7.02287931945246e-05
root	Age	1.00251792568071e-09	OTU_1768	OTU	0.000119600517419694	9.36219736318838e-05	0.000232512041698275	9.00571765712117e-06	3.61016887963239e-05	0.000194051554908538	5.78089137062793e-05	4.457366183924e-05	0.000124533368552244	6.37058652658983e-05	0.00021373980537464
root	Age	1.72058785669681e-10	OTU_1770	OTU	4.71363829532238e-05	7.09308310101525e-05	1.08728652592718e-05	2.96945284910482e-05	4.06779592071256e-05	1.77142498256757e-05	0.000162483489964563	4.39793463480502e-05	7.57031793041272e-05	0.000109821305047929	9.16027737319886e-06
root	Age	0.00213367291857559	OTU_17756	OTU	7.90067238984634e-05	9.19411482524963e-05	0.000268476134478943	5.35475103936935e-06	4.52542296179272e-05	0.000116753010214681	2.59307473003475e-05	5.52713406806576e-05	0.000114701786824435	9.69850486137556e-05	1.22137031642651e-05
root	Age	0.0067056400166181	OTU_1781	OTU	4.53024753094075e-05	3.33643837808419e-05	1.95153991833084e-06	6.59607968940497e-05	0.000225762673599547	4.02596586947174e-06	2.83097149425812e-05	4.16020843832907e-05	3.42466763518671e-05	2.28200114385307e-05	0
root	Age	0.000230458991046217	OTU_1782	OTU	4.5352040380862e-05	3.90791900707594e-05	2.92730987749626e-05	4.2594610540438e-05	8.0338969434073e-05	8.85712491283784e-06	4.40109013813238e-05	3.5658929471392e-05	4.67000132070915e-05	2.42462621534389e-05	2.74808321195966e-05
root	Age	0.00838990945644183	OTU_17836	OTU	0.000163465605656921	0.000149425376227549	6.16129031358737e-05	0.000198125788456666	0.000432711791065798	0.00010548030578016	0.000176757295817965	0.000102816579975847	0.000160746361249673	0.00020252760151696	7.63356447766572e-05
root	Age	9.14867270674642e-05	OTU_17838	OTU	8.2079758328642e-05	0.000105891998901413	1.89578163494996e-05	0.000215650428221875	0.000117966081700664	2.49609883907248e-05	7.27964098523517e-05	6.86434392324297e-05	0.000113554768956191	0.000154035077210082	3.66411094927954e-05
root	Age	5.59804581515893e-35	OTU_17843	OTU	0.000239944510911205	0.000354149907436946	0.000634529264874428	0.00025240349217391	0.000175423699080729	4.75063972597666e-05	0.000214344984565258	0.000754780673811131	0.000241201471722241	9.36571302789699e-05	1.52671289553314e-05
root	Age	4.32345963763839e-09	OTU_178	OTU	0.000790959410270815	0.00106177739215908	0.000489000145250328	0.00163904061359605	0.000409321964521701	0.000172311339213391	0.000986319984470099	0.00134612458754505	0.000979389399785213	0.000942751722554301	0.000439693313913545
root	Age	0.0084160781860711	OTU_17905	OTU	3.51416356612362e-05	4.66429042780031e-05	0.00014301999687196	3.16417106871825e-06	1.42372857224939e-05	1.69090566517813e-05	6.89900616247778e-06	8.46899574945561e-05	4.2439661125041e-05	5.22958595466329e-06	0
root	Age	5.48649908646482e-12	OTU_1791	OTU	5.3282451813581e-05	7.84945452173963e-05	9.75769959165421e-06	1.55774575690745e-05	1.98305051134737e-05	2.33506020429361e-05	0.000198643798126515	3.5658929471392e-05	0.000116176524083606	4.56400228770615e-05	2.74808321195966e-05
root	Age	2.41063984686701e-06	OTU_1795	OTU	6.99858808937455e-05	0.000117825859095064	1.67274850142644e-06	4.86795549033577e-06	0	5.63635221726044e-06	0.00032734594757136	6.86434392324297e-05	0.000116176524083606	0.00021821635938095	9.16027737319886e-06
root	Age	5.17933924370846e-28	OTU_17962	OTU	0.000255210552919189	4.13483043329325e-05	5.01824550427931e-05	3.60228706284847e-05	3.40677908359677e-05	7.24673856504914e-06	3.9015069332633e-05	7.75581716002777e-05	2.99863242698166e-05	2.28200114385307e-05	0
root	Age	5.29518574234165e-15	OTU_1796	OTU	0.000123466592993144	0.0001613592364212	7.4158516896572e-05	0.000177193579848222	5.99999898305102e-05	7.32725788243858e-05	0.000220292403670842	0.000100439318011088	0.000172052680236653	0.000229150948195246	0.000152671289553314
root	Age	1.14008298211215e-13	OTU_179	OTU	0.00112051757037174	0.000103622884639239	0.000128801634609836	0.000155044382367194	0.000125084724561911	7.24673856504914e-06	3.18781664059318e-05	0.000301020796287668	2.81838676197184e-05	1.85412592938062e-05	2.74808321195966e-05
root	Age	0.00130982390814057	OTU_17	OTU	0.0077733892863512	0.0101710105357496	0.00361564588583324	0.0154399378264725	0.0127581334308248	0.00595681910047039	0.0106149536196468	0.00605756064395272	0.01022091236423	0.0115802049712444	0.0424578856247767
root	Age	0.0404601115437153	OTU_18048	OTU	0.00037322498805234	0.000297590133420557	0.000712033278773853	0.000192284241868263	0.000317796556305668	0.000287453963080283	4.68656625520042e-05	0.000262093131614731	0.000322312020976663	0.000214413024141195	0.000735875615646975
root	Age	2.06931671551527e-89	OTU_180	OTU	0.00133790997377116	0.00172679595351375	0.0031258093663322	0.00128100248728186	0.00212491489408222	0.000497609381466708	0.00096871562391757	0.00388741762787292	0.00101134204040059	0.000570975702868238	0.000280915172778098
root	Age	3.1802312781122e-67	OTU_1812	OTU	7.17702234661073e-05	8.29487324727732e-05	0.000136329002866255	7.47231167766541e-05	9.15254082160325e-05	0.000140908805431511	4.5438281966664e-05	0.000217816627521086	3.53936942201114e-05	1.80658423888368e-05	0
root	Age	0.0341122609826405	OTU_1813	OTU	0.000118460520776241	0.000171360147428556	1.39395708452203e-06	0.000459778396062213	0.000161186413358235	1.28830907823096e-05	3.44950308123889e-05	9.77648983007332e-05	0.000196795494251638	0.00024198720462942	0
root	Age	5.25253783418197e-19	OTU_18143	OTU	0.000278753961860074	0.000369949666003189	9.61830388320201e-05	0.000600949105281951	0.000313220285894867	0.00017955807777844	0.000377780061586714	0.000164625391059593	0.000361966067278825	0.000759716214141086	0.000125190457433718
root	Age	1.1422520630069e-13	OTU_1816	OTU	8.1881498042824e-05	0.000115472703563921	9.2001167578454e-06	0.000134598969307784	7.3220326572826e-05	2.65713747385135e-05	0.000187462650208017	6.47803885396955e-05	0.000128629860938831	0.000172576336503889	2.44274063285303e-05
root	Age	1.31318615892262e-14	OTU_1819	OTU	0.000450348239235532	0.000486430864794743	0.000235857538701128	0.000829986411102249	0.000615762607497863	0.000398570621077703	0.000364457842790206	0.000207713264170859	0.00048797417309024	0.000949407559223872	0.000348090540181557
root	Age	0.00130982390814057	OTU_181	OTU	0.00329250856657912	0.00343669961196465	0.00154478324106731	0.00429767450464293	0.00673067682530901	0.00302994191336444	0.00420958324293256	0.00245065992792142	0.00357263294019023	0.00451836226482909	0.00408853713423776
root	Age	0.0109671762860099	OTU_1821	OTU	6.32945962473888e-05	7.49648119206825e-05	6.55159829725354e-05	6.35268191488818e-05	8.33898163746074e-05	5.55583289987101e-05	9.42071186324552e-05	6.56718617764803e-05	7.52116002177368e-05	8.60504597994596e-05	9.46561995230549e-05
root	Age	8.61134526725349e-20	OTU_1823	OTU	7.26623947522882e-05	9.71517069285975e-05	3.54065099468596e-05	8.42156299828088e-05	4.77966020683725e-05	1.77142498256757e-05	0.000162483489964563	0.000114405732054049	9.6841080018916e-05	7.89192062249188e-05	4.2747961074928e-05
root	Age	0.00757747361325577	OTU_182	OTU	0.000665906734991126	0.000826461839044834	0.00152721938180234	0.000314956720224724	0.00178067766429192	2.09350225212531e-05	0.000728439892051964	0.00029032311744625	0.000793736364825091	0.00189786428463781	6.4121941612392e-05
root	Age	0.0309272047529918	OTU_1830	OTU	5.7098962315577e-05	7.63094722241925e-05	4.18187125356609e-05	7.52099123256876e-05	3.50847398161458e-05	8.69608627805897e-05	0.000106815647136294	9.95478447743027e-05	6.96403705719785e-05	6.84600343155922e-05	1.22137031642651e-05
root	Age	5.38870119344956e-07	OTU_1837	OTU	7.40997818244685e-05	8.43774340452525e-05	0.000113189315263189	6.81513768647008e-05	7.16949031025588e-05	9.98439535628993e-05	7.56511710230322e-05	5.11111322423286e-05	9.47109039778907e-05	0.000119805060052286	6.10685158213257e-06
root	Age	0.0322297287883366	OTU_18383	OTU	9.15962520479048e-05	0.000112615300418963	3.65216756144772e-05	5.8658863658546e-05	3.25423673657004e-05	8.45452832589066e-05	0.000230284067768224	8.88501659328851e-05	0.0001130631898698	0.000138821736251062	0.000180152121672911
root	Age	0.003823223981977	OTU_1839	OTU	0.000193055953315254	0.000130684173247378	0.000110401401094145	1.38736731474569e-05	3.25423673657004e-05	0.000214986577429791	0.000262162234174156	0.000149470346034252	0.00012764670276605	0.000111247555762837	0.000119083605851585
root	Age	0.0366818823772644	OTU_18437	OTU	7.3752826324287e-05	5.25257931058594e-05	6.04977374682561e-05	9.24911543163796e-05	4.77966020683725e-05	7.56881583460688e-05	6.66110939825441e-06	6.09173378469614e-05	4.55529953388471e-05	6.41812821708677e-05	2.1373980537464e-05
root	Age	0.00554685752854626	OTU_1843	OTU	3.98007523779587e-05	4.33652947881975e-05	2.9551890191867e-05	5.08701348740088e-05	3.50847398161458e-05	0.000172311339213391	4.78172496088977e-05	4.21963998744806e-05	4.83386101617262e-05	3.6607101682643e-05	6.10685158213257e-06
root	Age	8.90512751954507e-10	OTU_1844	OTU	4.54016054523165e-05	6.50479421822963e-05	0	6.3283421374365e-06	1.67796581729393e-05	9.66231808673219e-06	0.000177946779639082	9.74677405551382e-05	6.04642276260237e-05	3.56562678727043e-05	6.10685158213257e-06
root	Age	0.00108764933302493	OTU_1847	OTU	0.000124160503993507	0.000125641697109216	2.48124361044921e-05	0.000211512666055089	0.000201355898075272	7.16621924765971e-05	0.000127750562387951	0.000119457413729163	0.000126827404288733	0.00012455922910198	0.000174045270090778
root	Age	0.000427621922578837	OTU_184	OTU	0.00164769167036174	0.00170721433784388	0.00294905560801481	0.0014584394649046	0.0010744065975582	0.00246952746433397	0.000890685485252304	0.00174520743987905	0.00182162823446749	0.00115098432693089	0.00275724348933286
root	Age	0.000125642530482812	OTU_1852	OTU	0.000297985209584418	0.000254729086246176	2.98306816087714e-05	0.000381404312667808	0.00092338967400175	4.26752382164005e-05	0.000322825909051115	0.000225542728906555	0.000274792709292254	0.000250069292013899	0.000210686379583574
root	Age	0.0409164184588559	OTU_18539	OTU	0.000251542737631557	0.000312717561835044	7.83403881501381e-05	0.000156504769014295	9.5084729646656e-05	0.000354284996513514	0.000665397249532771	0.000292403221665415	0.000308220087166804	0.000351333092772379	0.000357250817554756
root	Age	7.49993340794974e-05	OTU_18548	OTU	5.90815651737568e-05	8.21923610520488e-05	0.000223590716357334	1.84982308632759e-05	1.27118622522267e-05	1.6103863477887e-05	2.37896764223372e-05	4.99225012599488e-05	0.000122403192511219	2.23445945335613e-05	4.88548126570606e-05
root	Age	1.06940869473757e-12	OTU_1855	OTU	6.38398120333882e-05	5.73161454371138e-05	4.82309151244622e-05	7.91042767179563e-05	0.000224745724619369	1.69090566517813e-05	4.37730046171004e-05	0.000100736475756682	4.73554519889454e-05	2.42462621534389e-05	9.16027737319886e-06
root	Age	1.63755349570808e-11	OTU_1856	OTU	3.62320672332351e-05	3.31963012429031e-05	6.21704859696826e-05	2.0688810833927e-05	2.99999949152551e-05	1.44934771300983e-05	2.06970184874333e-05	6.56718617764803e-05	2.24487782784966e-05	1.66395916739287e-05	6.10685158213257e-06
root	Age	0.0124350493934404	OTU_1857	OTU	5.75450479586675e-05	7.81583801415188e-05	3.90307983666168e-06	8.17816522376409e-05	4.57627041080163e-05	1.6103863477887e-05	0.000137980123249556	6.24031265749361e-05	8.55347610319359e-05	9.08046288491535e-05	2.1373980537464e-05
root	Age	0.011542467520065	OTU_1858	OTU	4.33694375226822e-05	6.14341676166131e-05	1.00364910085586e-05	1.94718219613431e-05	2.44067755242753e-05	3.86492723469288e-05	0.000146306509997374	5.64599716630374e-05	6.42330006216837e-05	6.84600343155922e-05	1.52671289553314e-05
root	Age	1.88990615890255e-11	OTU_185	OTU	0.00262724617751691	0.00274285489535349	0.00680028024113227	0.00158330252323171	0.000983898138322349	0.00178189249382819	0.000413940369748667	0.00218648669208752	0.00334159076958672	0.00185888009843032	0.0029801435720807
root	Age	0.007904272703601	OTU_18616	OTU	0.000165200383157828	0.000180520645746218	0.000301373521673663	0.000182061535338558	0.000144915229675385	4.42856245641892e-05	7.58890677872556e-05	0.000280219754096022	0.000163531976072552	9.60342148038168e-05	1.52671289553314e-05
root	Age	6.79418945926286e-09	OTU_18633	OTU	4.28737868081373e-05	3.70621996154944e-05	6.80251057246751e-05	2.96945284910482e-05	1.32203367423158e-05	2.41557952168305e-06	1.78422573167529e-05	7.90439603282523e-05	2.57259721877662e-05	8.55750428944903e-06	0
root	Age	4.23907491993347e-05	OTU_1865	OTU	9.62058036931728e-05	8.21923610520488e-05	0.000270706465814178	0	6.86440561620244e-05	0.000441245859294103	1.6652773495636e-06	4.60594505672147e-05	9.55302024552081e-05	0.00010126380075848	8.24424963587897e-05
root	Age	1.22429582090494e-05	OTU_18679	OTU	0.000161532567870196	0.000226407178603496	7.44373083134764e-05	5.93890569820964e-05	2.03389796035628e-05	7.64933515199631e-05	0.000519328636299621	0.000229405779599289	0.000248739017713561	0.000154035077210082	0.000244274063285303
root	Age	0.0408520320918169	OTU_1868	OTU	0.000100071879266623	0.000144130776282478	1.05940738423674e-05	0.00019252763964278	9.15254082160325e-05	3.30129201296683e-05	0.000210776533101907	9.59819518271635e-05	0.000137969863580249	0.000210134271996471	0.000329769985435159
root	Age	0.00211184595731284	OTU_18699	OTU	2.50303610845195e-05	4.06759741811775e-05	2.28608961861613e-05	7.30193323550365e-07	4.57627041080162e-06	1.6103863477887e-06	9.49208089251253e-05	1.96124112092656e-05	2.60536915786931e-05	0.000122657561482103	3.05342579106629e-06
root	Age	6.2070588270524e-09	OTU_186	OTU	0.00315060376700491	0.00385219964574924	0.0055050153181944	0.00194645200281076	0.0033030502876186	0.00611383176937979	0.00430450405185769	0.00352874822893984	0.00433966017465477	0.00301984818036557	0.00343815744074064
root	Age	3.734703101719e-18	OTU_1870	OTU	2.71120940856082e-05	3.98355614914838e-05	1.17092395099851e-05	2.43397774516788e-05	1.37288112324049e-05	3.05973406079853e-05	7.89817257221594e-05	1.63436760077213e-05	3.4574395742794e-05	7.70175386050412e-05	0.000140457586389049
root	Age	1.57411792818157e-06	OTU_18740	OTU	4.9366811168676e-05	4.5046120167585e-05	6.10553203020649e-05	1.58208553435913e-05	7.62711735133604e-06	3.05973406079853e-05	5.99499845842897e-05	3.5956087216987e-05	5.73508934122176e-05	1.66395916739287e-05	9.16027737319886e-05
root	Age	1.46784167251028e-13	OTU_18774	OTU	5.08537633123108e-05	4.93322248850231e-05	2.03517734340216e-05	7.18023434824526e-05	1.22033877621377e-05	4.18700450425061e-05	5.20993913649184e-05	1.99095689548605e-05	4.47336968615297e-05	9.93621331386026e-05	0.000116030180060519
root	Age	1.67307479986857e-06	OTU_1878	OTU	8.66397449024554e-05	0.00011160680519133	1.11516566761762e-06	0.000283801805086575	4.11864336972146e-05	3.4623306477457e-05	3.75876887472927e-05	3.86305069273414e-05	0.000115193365910826	0.000222495111525675	8.24424963587897e-05
root	Age	3.0339998042795e-12	OTU_1879	OTU	5.55128800290332e-05	7.84105039484269e-05	2.20245219354481e-05	5.11135326485256e-06	5.0847449008907e-07	3.14025337818796e-05	0.000198168004598069	2.58527238667592e-05	0.000107655819919506	8.31979583696433e-05	4.2747961074928e-05
root	Age	0.0378254698419859	OTU_1880	OTU	4.53024753094075e-05	4.60546153952175e-05	4.76733322906534e-05	4.40549971875387e-05	6.81355816719353e-05	7.40777719982801e-05	4.66277657877809e-05	4.0116295655316e-05	5.07965055936784e-05	4.51646059720921e-05	2.44274063285303e-05
root	Age	1.22663103018198e-19	OTU_18813	OTU	7.95519396844628e-05	6.1182043809705e-05	5.3527952045646e-05	7.30193323550365e-05	3.45762653260567e-05	1.93246361734644e-05	5.61436363567157e-05	2.43669351387846e-05	7.43923017404194e-05	8.98537950392148e-05	9.16027737319886e-06
root	Age	6.5671008713487e-07	OTU_1883	OTU	2.71120940856082e-05	3.23558885532094e-05	3.15034301101979e-05	3.40756884323504e-05	2.44067755242753e-05	1.28830907823096e-05	3.14023728774851e-05	4.69509238039995e-05	2.62175512741566e-05	2.85250142981634e-05	2.1373980537464e-05
root	Age	1.94890734305826e-06	OTU_18857	OTU	4.37659580943182e-05	7.21914500446931e-05	8.36374250713218e-07	4.86795549033577e-07	1.01694898017814e-06	1.44934771300983e-05	0.000203163836646759	0.000130155092570581	5.32544010256306e-05	4.56400228770615e-05	0
root	Age	0.00177778023443231	OTU_1885	OTU	0.000232509750193031	0.000183041883815299	0.000184838709407621	0.000267980949742984	0.000645762602413118	0.000114337430692998	9.84892603884759e-05	0.000276653861148883	0.000173035838409434	7.89192062249188e-05	7.63356447766572e-05
root	Age	1.13531588687028e-25	OTU_18868	OTU	0.000190577699742529	0.000257670530660104	6.96978542261015e-05	0.000207131506113787	0.000157118617437522	0.000122389362431941	0.000467467141698925	0.000138178351701644	0.000260700775482395	0.000460678980915339	0.000125190457433718
root	Age	0.000724061220572536	OTU_1887	OTU	3.96024920921407e-05	4.3701459864075e-05	0.000139674499869107	2.67737551968467e-06	2.64406734846316e-05	5.87791016942875e-05	1.90317411378697e-06	3.23901942698478e-05	5.17796637664593e-05	3.28037664428879e-05	7.93890705677235e-05
root	Age	4.3696532845426e-07	OTU_1893	OTU	2.02225491534335e-05	2.73134124150469e-05	3.09458472763891e-05	2.79907440694307e-05	2.54237245044535e-05	1.851944299957e-05	2.35517796581138e-05	1.60465182621264e-05	2.76922885333279e-05	4.7541690496939e-05	6.10685158213257e-06
root	Age	4.52613065986938e-09	OTU_18950	OTU	0.000150677817221662	0.000205312820092183	7.61100568149029e-05	0.000122185682807428	0.00014745760212583	7.56881583460688e-05	0.000396811802724584	0.000267739128781035	0.000205480058111202	0.000117903392432409	0.000122137031642651
root	Age	2.65194360007133e-08	OTU_1895	OTU	7.85110731839184e-05	0.000105051586211719	2.11881476847349e-05	4.67323727072234e-05	2.08474540936518e-05	0.00022223331599484	0.000233614622467351	1.84237802268859e-05	0.000139608460534884	0.000144526739110695	9.77096253141212e-05
root	Age	4.00082364427958e-08	OTU_189	OTU	0.000586900011092663	0.000898569247820558	0.00127351919241933	0.000361445695157431	0.000186101663372599	0.000384882337121499	0.00110360308923222	0.000640077784011487	0.000935311141705537	0.00127554355603287	0.000448853591286744
root	Age	0.000981642494622	OTU_18	OTU	0.00122549639171236	0.00106522308418683	0.00166522113317002	0.00113910158473857	0.00114508455168058	0.0066678046730191	0.000481027257259658	0.00142487139012771	0.000899098149008108	0.000802028318683361	0.0021557186084928
root	Age	7.23964638060979e-100	OTU_19026	OTU	0.00209620600195346	0.00213254720009789	0.00242158224723167	0.00154314189043644	0.00160983023562199	0.000395349848382125	0.00246199361294767	0.00417833506081036	0.00154814640273895	0.000646566990758371	0.00154503345027954
root	Age	4.84439685753956e-11	OTU_1905	OTU	0.000291244359866607	0.000384993053148707	0.000149710990877666	0.000388462848128794	0.000341186382849766	0.000223843702342629	0.000582371278818814	0.00022583988665215	0.000395721164544301	0.000633255317419228	0.000225953508538905
root	Age	5.64949468893275e-63	OTU_19074	OTU	0.000123119637492963	0.000164636845911006	0.000240318201371598	0.000125593251650663	0.000155593193967255	1.28830907823096e-05	0.000138218020013779	0.000336382568013465	0.000122239332815755	3.80333523975512e-05	3.05342579106629e-06
root	Age	0.0215609624584095	OTU_19083	OTU	0.000107407509841888	0.000126566151067879	0.000166159684475026	0.000135572560405851	0.000121016928641199	3.54284996513514e-05	8.39775577708502e-05	0.000136989720719264	0.000126499684897806	0.000129788815056644	0
root	Age	2.16934624009457e-07	OTU_1914	OTU	4.79294240964957e-05	7.04265833963363e-05	2.73215588566318e-05	4.77059638052905e-05	2.49152500143644e-05	3.70388859991401e-05	0.000129415839737514	3.95219801641262e-05	7.40645823494924e-05	0.000113624640287684	4.2747961074928e-05
root	Age	3.05973971867689e-106	OTU_191	OTU	0.00128487534731485	0.00172763636620344	0.00260642095663929	0.00163855381804702	0.00145881331206554	6.11946812159705e-05	0.00106482591666381	0.00432929119557259	0.000879434985552491	0.000292381396556175	1.83205547463977e-05
root	Age	2.45294287025591e-07	OTU_1920	OTU	7.66276004686477e-05	0.000101605894183974	0.000138280542784585	6.98551612863183e-05	4.372880614766e-05	0.000113532237519103	0.000101344021559156	6.38889153029107e-05	0.000105689503573944	0.000154985911020021	7.02287931945246e-05
root	Age	0.00543666721931995	OTU_1923	OTU	3.17712108023306e-05	4.85758534642988e-05	2.78791416904406e-07	0.000124376262778079	8.13559184142511e-06	7.24673856504914e-06	1.57011864387425e-05	2.82299858315187e-05	4.98133474208976e-05	8.36733752746127e-05	9.16027737319886e-06
root	Age	0.000893594965907258	OTU_19249	OTU	3.42990294465098e-05	3.630582819477e-05	2.8157933107345e-05	2.84775396184643e-05	2.69491479747207e-05	0.000159428248431081	5.09099075438016e-05	2.28811464108099e-05	4.01456253885523e-05	4.08858538273676e-05	7.32822189855909e-05
root	Age	0.00272124587150978	OTU_1925	OTU	6.5822414891568e-05	6.84936342100406e-05	1.67274850142644e-06	0.000176950182073705	0.000216610132777944	1.04675112606265e-05	1.95075346663165e-05	3.74418759449616e-05	7.91442329088602e-05	9.50833809938781e-05	1.83205547463977e-05
root	Age	0.0198009556603103	OTU_1926	OTU	3.51912007326907e-05	3.43728790084744e-05	8.86556705756011e-05	1.2656684274873e-05	1.16949132720486e-05	3.78440791730344e-05	9.2779738047115e-06	1.72351492445061e-05	4.16203626477236e-05	2.51970959633777e-05	0.000134350734806917
root	Age	0.00316895720468462	OTU_19279	OTU	7.92545492557358e-05	0.000107236659204923	0.000137722959950777	0.000167701066642067	1.42372857224939e-05	4.75063972597666e-05	2.21243990727736e-05	5.28940787158982e-05	0.000116176524083606	0.000150231741970327	0.000222900082747839
root	Age	0.000103718433435721	OTU_1929	OTU	5.19441948843097e-05	7.18552849688156e-05	3.01094730256759e-05	6.27966258253314e-05	7.37288010629151e-05	2.65713747385135e-05	0.000116331517705229	8.37984842577713e-05	7.3573003263102e-05	5.89516962162044e-05	0
root	Age	1.17625280512846e-14	OTU_192	OTU	0.000797006348988263	0.000172788849001035	0.000105383155589865	0.000368017435069384	0.0058891515442116	0.0001851944299957	3.94908628610797e-05	5.94315491189867e-05	0.000193190580951441	0.000308070154420165	8.85493479409223e-05
root	Age	4.2712334100669e-08	OTU_1930	OTU	5.29354963133996e-05	5.47949073680325e-05	6.21704859696826e-05	5.20871237465927e-05	6.81355816719353e-05	0.000103869919432371	5.11478043080249e-05	3.68475604537718e-05	5.94810694532428e-05	7.51158709851637e-05	2.1373980537464e-05
root	Age	0.000197902771440553	OTU_19324	OTU	6.18572091752085e-05	6.22745803063069e-05	7.83403881501381e-05	6.93683657372847e-05	0.000104237270468259	4.75063972597666e-05	4.16319337390901e-05	7.57752251267081e-05	5.22712428528497e-05	7.03617019354698e-05	5.80150900302595e-05
root	Age	2.16412593087251e-59	OTU_1933	OTU	4.11885743786845e-05	6.09299200027969e-05	9.72982044996377e-05	4.79493615798073e-05	3.35593163458786e-05	8.05193173894349e-07	4.25835207959835e-05	0.000188695168452783	1.45835128962496e-05	4.7541690496939e-07	0
root	Age	9.9617947087471e-08	OTU_19343	OTU	6.95893603221095e-05	0.000100009110073556	7.69464310656161e-05	0.000151393415749442	3.55932143062349e-05	1.20778976084152e-05	6.94658551532245e-05	0.000171757176953872	6.75101945309533e-05	9.41325471839393e-05	6.10685158213257e-06
root	Age	0.000152858075819967	OTU_19356	OTU	7.63797751113752e-05	0.000117405652750217	3.90307983666168e-06	1.70378442161752e-05	4.57627041080162e-06	1.93246361734644e-05	0.000312358451425287	0.000185426433251239	0.00010126529179643	7.13125357454085e-05	1.52671289553314e-05
root	Age	1.40592904191388e-06	OTU_19361	OTU	7.62806449684662e-05	5.66438152853588e-05	4.93460807920799e-05	6.03626480801635e-05	0.00015305082151681	0.000107895885301843	5.92362942916196e-05	8.14212222930118e-05	5.21073831573863e-05	2.28200114385307e-05	0.000103816476896254
root	Age	0.000200310557880219	OTU_19379	OTU	0.00010235187255353	0.000166485753828332	5.85461975499253e-06	8.27552433357081e-06	2.03389796035628e-06	2.81817610863022e-05	0.000458189167894214	0.000272790810456149	0.00014321337383508	8.60504597994596e-05	2.44274063285303e-05
root	Age	0.000560979833341969	OTU_1937	OTU	3.01355634443323e-05	4.35333773261363e-05	3.23398043609111e-05	9.54119276105811e-05	1.52542347026721e-05	4.83115904336609e-05	2.37896764223372e-06	2.10981999372403e-05	6.12835261033411e-05	3.47054340627655e-05	0
root	Age	2.04607333949205e-10	OTU_19413	OTU	0.000158905619083108	0.000237500626107454	5.43643262963592e-05	0.000310088764734389	7.3220326572826e-05	5.23375563031327e-05	0.000322825909051115	0.000166705495278758	0.000239562874767606	0.000363218515396614	0.000119083605851585
root	Age	0.000871077168185033	OTU_1941	OTU	0.000140021326858945	0.000128667182792113	0.000227215004777091	9.44383365125139e-05	0.000223728775639191	0.000123194555605835	7.80301386652659e-05	0.000117080151764404	0.000134364950280053	0.000122182144577133	0.000183205547463977
root	Age	0.0255460222806264	OTU_19527	OTU	4.49059547377715e-05	6.48798596443575e-05	8.92132534094099e-06	6.13362391782307e-05	4.06779592071256e-05	4.34804313902948e-05	0.000116093620941005	4.10077688921008e-05	7.68501971723716e-05	7.55912878901331e-05	1.83205547463977e-05
root	Age	0.000381511033858434	OTU_1956	OTU	7.06797918941084e-05	9.42943037836388e-05	2.0630564850926e-05	2.58001640987796e-05	2.59321989945425e-05	3.78440791730344e-05	0.000224098751898416	0.000115000047545239	8.81565161593516e-05	9.12800457541229e-05	1.52671289553314e-05
root	Age	0.000257785724195942	OTU_1959	OTU	4.70868178817693e-05	6.94180881687038e-05	7.91767624008513e-05	9.10307676692789e-05	3.61016887963239e-05	2.81817610863022e-05	3.99666563895265e-05	0.000100736475756682	6.07919470169506e-05	5.51483609764493e-05	0
root	Age	2.13686361615173e-28	OTU_19645	OTU	0.000396024920921407	0.000506012480464607	0.000625607939533487	0.000643787113596906	0.000607118541166349	0.000549141744595946	0.000269299137100857	0.000223759782432985	0.000591861220014085	0.000786814977724341	3.05342579106629e-06
root	Age	1.08559416755647e-13	OTU_19678	OTU	0.000385269300415782	0.000556269159308293	0.00059856517209376	0.000257028049889729	0.000251694872594089	0.000475063972597666	0.000812655346587038	0.000272196494964959	0.000611688243165166	0.000852422510610117	0.000540456365018733
root	Age	1.93371583150611e-17	OTU_196	OTU	0.00110326892550558	0.00165300771935864	0.000454708800971086	0.00117828862643577	0.000351355872651547	0.000781037378677519	0.00313952359745584	0.00115742941909227	0.00171102294002965	0.00234475617530903	0.00122137031642651
root	Age	1.94660687953023e-09	OTU_1970	OTU	0.000149289995220936	3.61377456568313e-05	4.6000583789227e-05	3.94304394717197e-05	3.6610163286413e-05	1.851944299957e-05	2.45033667150073e-05	6.12144955925563e-05	2.75284288378644e-05	2.13937607236226e-05	3.35876837017292e-05
root	Age	5.33903260082148e-85	OTU_1972	OTU	3.53894610185087e-05	5.52991549818488e-05	8.00131366515645e-05	4.30814060894716e-05	2.23728775639191e-05	1.6103863477887e-06	4.61519722593341e-05	0.000153630554472581	2.21210588875696e-05	2.85250142981634e-06	0
root	Age	6.63724378178814e-09	OTU_19735	OTU	0.00523788805609656	0.00287084974799385	0.000958763682734252	0.00249239321105191	0.00284033850163754	0.00126173770349244	0.00487236362805888	0.00236626712817246	0.00318477704102817	0.00284489475933683	0.0023725118396585
root	Age	1.94880044085964e-14	OTU_19740	OTU	8.36658406151858e-05	0.000107656865549769	0.000213833016765679	5.59814881388613e-05	5.94915153404211e-05	0.000147350350822666	6.75626810394376e-05	5.49741829350627e-05	0.000143541093226007	0.000100312966948541	2.74808321195966e-05
root	Age	3.97777693477548e-05	OTU_1980	OTU	7.26128296808337e-05	0.000104295214790994	5.74310318823076e-05	0.000142631095866838	2.54237245044535e-05	0.000122389362431941	0.000106815647136294	4.07106111465059e-05	0.000109458276569604	0.000130264231961613	0.000494654978152738
root	Age	0.000490322860168001	OTU_19811	OTU	4.44598690946811e-05	5.82405993957769e-05	5.91037803837341e-05	6.27966258253314e-05	4.83050765584616e-05	2.81817610863022e-05	5.30509784218119e-05	5.58656561718475e-05	5.91533500623158e-05	6.79846174106228e-05	3.05342579106629e-06
root	Age	1.42876194015262e-06	OTU_1984	OTU	4.24772662365013e-05	6.67287675616838e-05	1.19880309268895e-05	2.48265730007124e-05	1.11864387819595e-05	2.57661815646192e-05	0.000154394999980968	2.2583988665215e-05	6.96403705719785e-05	0.000136920068631184	1.52671289553314e-05
root	Age	8.52052129212921e-28	OTU_1989	OTU	0.000200044628390338	0.000282546746275039	0.000403411180260676	0.000235609045732251	0.000215084709307676	0.000121584169258047	0.000225288235719533	0.000473372288732729	0.000245625683499755	0.000125985479816888	1.52671289553314e-05
root	Age	1.21447867418324e-205	OTU_198	OTU	0.000301999980372232	0.00043978796051674	0.000611110785854458	0.000402093123501735	0.000343728755300211	6.28050675637592e-05	0.000330438605506263	0.000965762673183534	0.000301337979957337	6.56075328857759e-05	1.83205547463977e-05
root	Age	1.125264062676e-11	OTU_1991	OTU	5.30346264563085e-05	7.22754913136625e-05	1.86790249325952e-05	4.45417927365723e-05	3.55932143062349e-05	7.64933515199631e-05	0.000145117026176257	3.50646139802022e-05	7.24259853948576e-05	0.000137870902441123	3.05342579106629e-05
root	Age	0.0017802011813957	OTU_1994	OTU	4.46085643090446e-05	6.84936342100406e-05	0.000153056487880519	4.11342238933373e-05	3.25423673657004e-05	8.05193173894349e-07	2.30759861296671e-05	0.000122726148930708	5.11242249846054e-05	4.18366876373063e-05	6.10685158213257e-06
root	Age	9.63132509449189e-10	OTU_1995	OTU	0.000910113842047418	0.00099908260550793	0.00151077068820498	0.000567603610173151	0.00135762688853782	0.000624829902942015	0.000984178913592089	0.000731899527400321	0.00116569787352719	0.00100550675401026	0.000598471455048992
root	Age	0.0189253057778208	OTU_19979	OTU	0.000103045783553893	0.000141105290599581	1.00364910085586e-05	0.00015236700684751	0.000125084724561911	1.52986703039926e-05	0.000241941009215169	0.000108165419396556	0.000168283907240993	0.000130264231961613	4.2747961074928e-05
root	Age	5.38560130666466e-12	OTU_1998	OTU	0.000154989978438203	0.000109169608391218	0.000205190482841643	0.000100523280875434	0.000419999928813571	0.000730310208722174	3.56845146335058e-05	0.000161950971349239	9.88073963644777e-05	5.27712764516023e-05	0.000122137031642651
root	Age	4.76362143578791e-31	OTU_199	OTU	0.000573269616442677	0.000710737011674005	0.00121776090903845	0.000549592174858908	0.000479999918644082	9.25972149978501e-05	0.000435588975292994	0.00139426414233143	0.000509767512586882	0.000309971822040042	6.10685158213257e-06
root	Age	4.46057004971595e-19	OTU_19	OTU	0.00284538205698813	0.00352805247133436	0.00331789665257934	0.00372398595010686	0.00439779586478036	0.00166916544948299	0.00351587627845721	0.00629112663199034	0.00244396735783779	0.00267707259188264	0.000803050983050433
root	Age	2.35191033387381e-24	OTU_2002	OTU	6.43850278193877e-05	8.95879927213538e-05	5.57582833808812e-06	7.39929234531037e-05	9.15254082160325e-05	2.09350225212531e-05	0.000176519399053742	0.000158087920656505	7.37368629585655e-05	3.94596031124594e-05	3.05342579106629e-06
root	Age	8.89151915191467e-50	OTU_2003	OTU	6.11632981748455e-05	8.79912086109356e-05	0.000147201868125526	4.06474283443037e-05	5.44067704395304e-05	1.93246361734644e-05	8.37396610066269e-05	1.57493605165315e-05	0.000112407751087946	0.000134542984106337	7.63356447766572e-05
root	Age	0.00502903990956708	OTU_2004	OTU	5.44720135284889e-05	8.88316213006294e-05	2.78791416904406e-07	0.000157234962337845	1.62711836828502e-05	6.44154539115479e-06	9.75376733315824e-05	3.47674562346072e-05	9.70049397143794e-05	0.000164969666024378	3.05342579106629e-06
root	Age	2.47016326561126e-09	OTU_2006	OTU	9.893188262317e-05	8.07636594795694e-05	3.20610129440067e-05	8.66496077279767e-05	3.91525357368584e-05	0.000158623055257187	0.000116569414469452	4.81395547863792e-05	8.78287967684246e-05	0.000107919637428052	0.000109923328478386
root	Age	6.8752674837045e-06	OTU_20085	OTU	4.26755265223193e-05	5.50470311749406e-05	0.000142183622621247	2.60435618732964e-05	5.38982959494414e-05	4.26752382164005e-05	9.04007704048813e-06	4.57622928216198e-05	6.70186154445628e-05	3.75579354925818e-05	3.96945352838617e-05
root	Age	2.94794767583249e-08	OTU_2009	OTU	0.000320239926667485	0.000370117748541128	0.000284646036659399	0.000528659966250465	0.000691525306521134	0.00033334997399226	0.000288092981474503	0.000227622833125719	0.000417842223431871	0.000415989791848217	0.000650379693497119
root	Age	4.61821001997637e-14	OTU_2012	OTU	3.87103208059598e-05	4.67269455469725e-05	6.13341117189693e-06	5.74418747859621e-05	1.01694898017814e-05	7.72985446938575e-05	7.08932357385648e-05	1.04005210958227e-05	4.93217683345071e-05	9.65096317087862e-05	5.19082384481269e-05
root	Age	4.3951227241237e-11	OTU_2015	OTU	7.23650043235612e-05	9.3453891093945e-05	0.000206584439926165	5.03833393249752e-05	5.38982959494414e-05	2.33506020429361e-05	3.9015069332633e-05	0.000166408337533163	6.45607200126106e-05	7.13125357454085e-05	2.44274063285303e-05
root	Age	5.43381670697902e-26	OTU_2016	OTU	5.38276675995804e-05	7.4628646844805e-05	0.000151104947962188	4.6002179383673e-05	7.93220204538948e-05	1.44934771300983e-05	3.73497919830694e-05	0.000190180957180757	3.65407120883558e-05	1.18854226242348e-05	0
root	Age	7.73002986501982e-07	OTU_201	OTU	0.00075561951432376	0.00107530803646315	0.00322031965666279	0.000244371365614856	0.000320847403246203	0.00127462079427475	5.70952234136092e-05	0.000742597206241739	0.001312352300967	0.00104163843878793	0.000293128875942364
root	Age	1.22703471086105e-10	OTU_2021	OTU	0.000102599697910802	0.000127574646295511	5.07400378766019e-05	0.000202750346172485	0.000106271168428616	0.000165869793822236	0.000119662072404356	6.95349124692145e-05	0.000130104598198002	0.000192068429607634	0.000262594618031701
root	Age	0.000143078179433062	OTU_20249	OTU	7.87093334697364e-05	0.000123624706653951	9.2001167578454e-06	0.00020688810833927	7.11864286124697e-06	2.89869542601966e-05	0.000139883297363343	8.61757462225307e-05	0.000144196532007861	0.000130264231961613	8.24424963587897e-05
root	Age	3.01417855958952e-07	OTU_2024	OTU	0.000102004917053349	0.000115304621025983	4.99036636258887e-05	5.69550792369285e-05	6.45762602413118e-05	0.000113532237519103	0.000228142996890213	7.54780673811131e-05	0.00010503406479209	0.000133116733391429	0.000601524880840059
root	Age	1.68890976505731e-12	OTU_2025	OTU	1.94790730816161e-05	2.90782790634038e-05	6.21704859696826e-05	1.82548330887591e-05	1.93220306233846e-05	6.44154539115479e-06	1.14190446827218e-05	1.06976788414176e-05	3.98179059976253e-05	3.18529326329491e-05	0
root	Age	4.17126418430751e-12	OTU_2026	OTU	6.04693871744826e-05	5.57193613266956e-05	3.62428841975728e-06	3.26153017852497e-05	4.47457551278381e-05	1.44934771300983e-05	0.00012275473033926	6.86434392324297e-05	5.60400158485097e-05	3.85087693025206e-05	2.74808321195966e-05
root	Age	0.0113884678319407	OTU_2028	OTU	3.79668447341424e-05	4.91641423470844e-05	4.7394540873749e-06	1.11962976277723e-05	1.22033877621377e-05	5.39479426509214e-05	0.0001241821109246	3.98191379097211e-05	4.48975565569932e-05	6.89354512205616e-05	9.77096253141212e-05
root	Age	0.0198009556603103	OTU_20293	OTU	0.000256449679705552	0.000274646866991918	0.000363265216226441	0.000174759602103054	0.000160677938868146	0.000386492723469288	0.000296657264986545	0.000277248176640073	0.000274464989901327	0.00022582302986046	0.000564883771347263
root	Age	8.44820725200922e-12	OTU_202	OTU	0.000403112726139399	0.000550050105404559	0.000987757990092311	9.93062920028497e-05	0.000253728770554446	0.00082210223054613	0.000617104206395426	0.000317958787786579	0.000501902247204635	0.0011120001407234	0.000222900082747839
root	Age	2.37079004227479e-06	OTU_20308	OTU	0.000615945142964996	0.000484245791801539	0.000338731571538853	0.000345868237588356	0.00236440637891417	0.000367973280469718	0.00074366528496226	0.000309935528655516	0.000635447899007371	0.000310447238945012	0.000574044048720462
root	Age	0.00565785582812294	OTU_2039	OTU	3.49433753754182e-05	4.48780376296463e-05	4.76733322906534e-05	2.1905799706511e-05	2.28813520540081e-05	5.63635221726044e-05	6.49458166329805e-05	2.94186168138984e-05	4.70277325980184e-05	6.03779469311126e-05	6.4121941612392e-05
root	Age	7.96993926951202e-22	OTU_203	OTU	0.000617630355394449	0.000816629010575417	0.000320331338023163	0.000601192503056468	0.000183050816432065	0.000412258905033907	0.00145069446823412	0.000490607437977235	0.000877140949816002	0.00118854226242348	0.000650379693497119
root	Age	0.000413295041999726	OTU_20400	OTU	9.70484099078992e-05	0.000137323433495959	7.44373083134764e-05	0.000251673298850359	0.000144406755185296	1.77142498256757e-05	7.92196224863828e-05	6.12144955925563e-05	0.000179262506837046	0.000138821736251062	0.000128243883224784
root	Age	0.0151539876527236	OTU_2043	OTU	5.74459178157585e-05	6.67287675616838e-05	1.86790249325952e-05	2.96945284910482e-05	9.55932041367451e-05	1.20778976084152e-05	0.00014392754235514	7.93411180738473e-05	6.60354572717819e-05	5.46729440714799e-05	2.74808321195966e-05
root	Age	1.47151992883323e-31	OTU_2048	OTU	0.000119402257133876	0.00016673787763524	6.57947743894398e-05	0.000292807522743697	7.57626990232714e-05	8.13245105633293e-05	0.000129653736501738	7.42894363987334e-05	0.000190241106433099	0.00025767596249341	9.46561995230549e-05
root	Age	1.42604002283271e-13	OTU_204	OTU	9.61066735502638e-05	0.000144635023896294	2.53700189383009e-05	0.00015309720017106	1.62711836828502e-05	0.000100649146736794	0.000238134660987595	9.50904785903787e-05	0.000143377233530544	0.000227724697480338	0.000143511012180115
root	Age	0.00589808390775731	OTU_20511	OTU	2.89460017294245e-05	4.25248820985038e-05	5.01824550427931e-06	4.33248038639883e-05	2.33898265440972e-05	2.01298293473587e-05	7.37479969092452e-05	2.85271435771136e-05	4.42421177751393e-05	6.27550314559595e-05	2.44274063285303e-05
root	Age	0.0406811873617164	OTU_2051	OTU	5.25389757417636e-05	7.98392055209063e-05	6.60735658063442e-05	0.000164780293347866	5.18643979890851e-05	5.63635221726044e-06	8.56428351204138e-06	9.36046898624041e-05	8.99589728094499e-05	3.898418620749e-05	1.22137031642651e-05
root	Age	0.00271446997447787	OTU_2052	OTU	1.94790730816161e-05	3.07591044427913e-05	8.64253392403659e-06	2.16624019319942e-05	6.10169388106883e-06	4.83115904336609e-06	5.85226039989494e-05	1.66408337533163e-05	3.75238702611366e-05	3.75579354925818e-05	6.10685158213257e-06
root	Age	2.95707260620688e-08	OTU_2053	OTU	6.1510253675027e-05	7.96711229829675e-05	8.25222594037042e-05	4.77059638052905e-05	7.01694796322916e-05	9.25972149978501e-05	0.000108480924485858	0.000115891520782024	7.39007226540289e-05	4.70662735919696e-05	2.44274063285303e-05
root	Age	7.56803957966647e-08	OTU_20582	OTU	4.94163762401305e-05	6.36192406098169e-05	8.02919280684689e-05	6.47438080214657e-05	6.76271071818462e-05	2.81817610863022e-05	4.82930431373445e-05	7.81524870914675e-05	5.96449291487063e-05	6.03779469311126e-05	9.16027737319886e-06
root	Age	0.000903365819112328	OTU_20591	OTU	0.000177492520878543	0.000126314027260971	0.000133262297280306	6.30400235998482e-05	0.000116949132720486	0.000147350350822666	0.000182228921395103	0.000108759734887746	0.000133545651802735	0.00011695255862247	0.000232060360121038
root	Age	1.28652260011816e-06	OTU_2065	OTU	6.32450311759343e-05	9.24453958663125e-05	2.48124361044921e-05	0.000115613942895475	6.559320922149e-05	7.24673856504914e-06	0.000127512665623727	0.000100142160265493	9.73326591053064e-05	7.74929555100106e-05	1.83205547463977e-05
root	Age	2.17948989403471e-36	OTU_206	OTU	0.00139015155908419	0.00195841369079335	0.000228051379027804	0.00375002951198016	0.0012747455466533	0.00160716557509312	0.00168383329717303	0.00049328185768759	0.00178475980298821	0.00375626896616315	0.00870226350453892
root	Age	3.7152693461182e-07	OTU_2070	OTU	8.29223645433684e-05	0.000127910811371389	2.34184790199701e-05	0.000136789549278435	3.76271122665911e-05	4.50908177380835e-05	0.000208397565459674	8.58785884769358e-05	0.000144360391703325	0.00016354341530947	2.44274063285303e-05
root	Age	4.33549867898113e-05	OTU_20780	OTU	2.98381730156054e-05	3.21878060152706e-05	1.17092395099851e-05	3.69964617265519e-05	1.93220306233846e-05	0.000111921851171315	4.49624884382173e-05	3.1498721033063e-05	3.47382554382575e-05	2.32954283435001e-05	4.88548126570606e-05
root	Age	0.0142773721718934	OTU_2085	OTU	3.35555533746924e-05	4.56344090503706e-05	1.39395708452203e-06	0.000102957258620602	4.27118571674818e-05	1.851944299957e-05	2.73581278856877e-05	3.53617717257971e-05	4.53891356433836e-05	6.9410868125531e-05	3.05342579106629e-06
root	Age	1.17962449921978e-08	OTU_2088	OTU	0.000120096168134239	0.000105387751287596	8.61465478234615e-05	8.03212655905402e-05	7.37288010629151e-05	5.23375563031327e-05	0.000146306509997374	0.000127777830605821	0.000105197924487553	7.51158709851637e-05	7.32822189855909e-05
root	Age	5.07909479470713e-08	OTU_2089	OTU	8.56980085448201e-05	0.000140264877909887	1.67274850142644e-05	1.7281241990692e-05	1.93220306233846e-05	1.52986703039926e-05	0.000365885223375546	0.000301615111778858	9.48747636733542e-05	3.47054340627655e-05	6.10685158213257e-06
root	Age	0.000327898042507233	OTU_208	OTU	0.000169909064946005	0.000140853166792673	3.31761786116243e-05	0.000261165812056514	9.86440510772795e-05	0.000478284745293243	0.000115142033884112	0.000106679630668581	0.000144688111094252	0.000169723835074072	0.000235113785912104
root	Age	3.51168809459057e-19	OTU_2093	OTU	8.74823511171818e-05	7.58892658793456e-05	9.75769959165421e-06	0.000196908799584082	0.000367627056334397	3.14025337818796e-05	1.40359090891789e-05	2.28811464108099e-05	6.9804230267442e-05	0.000188740511272848	9.16027737319886e-06
root	Age	3.01447319622557e-24	OTU_20968	OTU	4.05937935212306e-05	3.21878060152706e-05	5.01824550427931e-05	2.67737551968467e-05	3.91525357368584e-05	2.33506020429361e-05	2.21243990727736e-05	9.80620560463281e-06	4.63722938161645e-05	3.18529326329491e-05	0
root	Age	0.00145555089917164	OTU_21027	OTU	3.49433753754182e-05	5.23577105679206e-05	0.000124619763356269	3.77266550501022e-05	9.15254082160325e-06	3.70388859991401e-05	4.99583204869081e-06	2.08010421916453e-05	7.42284420449559e-05	3.32791833478573e-05	9.16027737319886e-05
root	Age	0.0407100304650809	OTU_21034	OTU	0.000211444594824871	0.000128415058985205	6.94190628091971e-05	0.000180844546465974	0.00067779649528873	0.000428362768511794	0.000127512665623727	0.000117971625001189	0.000129940738502539	0.00012455922910198	0.000232060360121038
root	Age	0.00308876086138914	OTU_2105	OTU	7.43476071817409e-05	8.01753705967838e-05	4.4606626704705e-06	0.00017962755759339	2.54237245044535e-05	4.34804313902948e-05	4.75793528446743e-05	3.65504027081768e-05	7.37368629585655e-05	0.000167346750549225	8.85493479409223e-05
root	Age	0.00591720659625279	OTU_21093	OTU	0.000473197737176054	0.000717544354460524	2.89943073580582e-05	0.000234878852408701	9.15254082160325e-05	0.000231090440907678	0.00177685093198436	0.000764586879415764	0.000723932134557649	0.000652271993618003	0.0005343495134366
root	Age	5.50367759005294e-117	OTU_210	OTU	0.00137245682857494	0.00200035028400906	0.00277871405228622	0.00187221568158314	0.00149033873045106	0.000165064600648342	0.00146139982262417	0.00468885206774246	0.00116618945261358	0.000426448963757543	2.74808321195966e-05
root	Age	0.00115757508488955	OTU_2112	OTU	4.84746398824951e-05	5.47949073680325e-05	0.00011012260967724	1.67944464416584e-05	2.03389796035628e-05	1.12727044345209e-05	4.47245916739939e-05	6.56718617764803e-05	4.71915922934819e-05	6.0853363836082e-05	4.58013868659943e-05
root	Age	0.00272463788186928	OTU_21141	OTU	3.39025088748739e-05	5.647573274742e-05	2.50912275213965e-06	1.46038664710073e-05	1.52542347026721e-06	3.2207726955774e-06	0.000143451748826693	5.91343913733918e-05	5.70231740212906e-05	5.80008624062656e-05	9.16027737319886e-06
root	Age	5.11846547191188e-16	OTU_21144	OTU	3.09781696590587e-05	3.75664472293106e-05	6.13341117189693e-05	2.96945284910482e-05	1.01694898017814e-05	6.44154539115479e-05	2.4979160243454e-05	1.72351492445061e-05	3.81793090429906e-05	6.46566990758371e-05	6.10685158213257e-05
root	Age	0.00648315756888829	OTU_2116	OTU	2.87477414436065e-05	2.94984854082506e-05	5.57582833808812e-07	4.86795549033577e-07	0	5.63635221726044e-06	8.255017718551e-05	5.17054477335184e-05	2.45789543195218e-05	1.28362564341735e-05	0
root	Age	1.31528854921136e-33	OTU_211	OTU	0.00123625201221799	0.00170519734738862	0.00188881184952735	0.00181355681792459	0.00167135564892277	0.000524180756205221	0.00144260597825053	0.00235527229158544	0.00164892011544899	0.00108965554618984	2.74808321195966e-05
root	Age	0.00579733018507697	OTU_2121	OTU	6.07172125317551e-05	3.94153551466369e-05	2.92730987749626e-05	5.91456592075796e-05	0.000133728790893425	2.17402156951474e-05	2.8785508471028e-05	2.08010421916453e-05	3.96540463021619e-05	5.18204426416635e-05	0.000146564437971182
root	Age	0.00126078232345083	OTU_21223	OTU	0.000117270959061333	0.000185983328229227	6.77463143077707e-05	4.40549971875387e-05	4.16949081873037e-05	2.65713747385135e-05	0.000425597311195612	0.000146795926323897	0.000202039004506469	0.000220118027000828	7.02287931945246e-05
root	Age	3.17426874566213e-14	OTU_21252	OTU	0.000188297706455623	0.00029313594616518	1.08728652592718e-05	0.000547401594888257	9.55932041367451e-05	8.93764423022727e-05	0.000285476117068046	0.00017829464735696	0.000314282895898952	0.000459252730200431	1.22137031642651e-05
root	Age	0.00189059217899613	OTU_2131	OTU	9.8634492194443e-05	0.000125137449495399	1.67274850142644e-06	0.000345381442039323	5.64406683998867e-05	4.99219767814496e-05	1.52253929102958e-05	0.000107273946159771	0.000132234774239027	0.000116001724812531	0.000235113785912104
root	Age	0.00325499038022609	OTU_2134	OTU	0.000222844561259405	0.000196992734464215	0.000178705298235724	0.000172569022132403	0.000162711836828502	0.000365557700948034	0.000236469383638032	0.000188100852961593	0.000208429532629545	0.000183986342223154	0.000158778141135447
root	Age	2.72314043162884e-16	OTU_2136	OTU	4.42616088088631e-05	6.37873231477556e-05	0.000198499488835937	9.73591098067154e-07	1.77966071531174e-05	4.75063972597666e-05	1.0229560861605e-05	2.97157745594934e-05	8.84842355502785e-05	3.56562678727043e-05	0.000134350734806917
root	Age	0.000106315320645442	OTU_2137	OTU	2.90451318723335e-05	4.37855011330444e-05	5.85461975499253e-06	1.94718219613431e-06	2.54237245044535e-06	3.05973406079853e-05	0.000117045207997899	1.87209379724808e-05	4.37505386887488e-05	9.03292119441841e-05	3.05342579106629e-06
root	Age	2.01785851227577e-07	OTU_21391	OTU	0.000183688154810355	0.000227499715100098	0.000293846153417244	0.000210782472731539	0.000131694892933069	0.000117558203388575	0.000187224753443794	0.000324496258189667	0.000190896545214953	0.000207281770566654	4.2747961074928e-05
root	Age	0.00149455619712344	OTU_2139	OTU	6.63676306775674e-05	9.94208211907707e-05	5.52007005470724e-05	7.27759345805198e-05	2.44067755242753e-05	4.83115904336609e-05	0.000163197180257233	0.000137584036210454	9.25807279368655e-05	6.9410868125531e-05	2.74808321195966e-05
root	Age	0.0139444475243374	OTU_213	OTU	0.000897425183755068	0.00112287539469982	0.00134349583806233	0.00102665181291181	0.00096711848014941	0.00101695897862856	0.00102866560850186	0.00134255869459791	0.000971196415012039	0.00120423102028747	0.00116946207797839
root	Age	3.11219820990924e-12	OTU_2159	OTU	2.91938270866969e-05	4.571845031934e-05	0.000149153408043857	1.21698887258394e-06	1.01694898017814e-05	7.24673856504914e-06	9.51587056893487e-07	2.19896731740251e-05	6.86572123991976e-05	2.32954283435001e-05	6.10685158213257e-06
root	Age	8.30900505952189e-12	OTU_215	OTU	0.000548685341001248	0.000754102306462202	0.00220133702787719	0.000187903081926961	0.000557796515627709	0.000248804690733354	7.25585130881284e-05	0.000575000237726196	0.000863704454787997	0.000609009055265789	0.00148396493445822
root	Age	0.000152918709830869	OTU_2162	OTU	3.94042318063227e-05	4.68950280849113e-05	3.62428841975728e-05	8.76231988260438e-06	6.6101683711579e-06	1.28830907823096e-05	9.32555315755617e-05	3.00129323050883e-05	4.68638729025549e-05	7.32142033652861e-05	5.19082384481269e-05
root	Age	3.54118940112395e-11	OTU_2163	OTU	6.9539795250655e-05	0.000113623795646595	3.62428841975728e-06	5.57380903643446e-05	1.22033877621377e-05	1.93246361734644e-05	0.000264065408287943	6.95349124692145e-05	0.000119945297079266	0.000180658423888368	1.83205547463977e-05
root	Age	0.000121279100262222	OTU_21677	OTU	4.9069420739949e-05	7.16031611619075e-05	4.01459640342345e-05	0.00011366676069934	1.72881326630284e-05	2.65713747385135e-05	5.73331201778326e-05	3.35788252522275e-05	7.81610747360794e-05	0.000117903392432409	4.2747961074928e-05
root	Age	0.0158007729739725	OTU_2168	OTU	0.000155386499009839	0.000198925683650511	2.92730987749626e-05	0.000175733193201121	0.000247627076673377	0.000115142623866892	0.000366361016903992	0.000180969067067315	0.000210723568366034	0.000193019263417572	0.000201526102210375
root	Age	5.20830906566046e-08	OTU_21697	OTU	0.000864117455737648	0.000847892362632025	0.000317264632437214	0.00115516583785668	0.0016886437815858	0.00129877658949158	0.00100035589355928	0.00049031028023164	0.000882548319766297	0.00123608395292041	0.00138320188335303
root	Age	5.33696942484342e-59	OTU_2169	OTU	5.93293905310293e-05	8.92518276454763e-05	0.000104546781339152	0.00014701225580814	5.49152449296195e-05	2.17402156951474e-05	1.97454314305399e-05	0	0.000141083197794055	9.50833809938781e-05	3.05342579106629e-06
root	Age	5.13053688906623e-06	OTU_216	OTU	0.00133632389148461	0.00208245860379214	0.0012275186086301	0.00152440026179865	0.000157627091927612	0.00124080268097119	0.00335743703348445	0.00166289474434925	0.00250754491967762	0.00175000962719233	0.000607631732422191
root	Age	6.5394767850853e-07	OTU_2170	OTU	3.6826848090689e-05	5.109709153338e-05	8.92132534094099e-06	3.4562483981384e-05	1.98305051134737e-05	3.70388859991401e-05	0.000103247195672943	5.49741829350627e-05	5.63677352394367e-05	3.13775157279798e-05	3.96945352838617e-05
root	Age	0.0330904403433719	OTU_21718	OTU	0.000108547506485342	0.000107656865549769	1.9236607766404e-05	7.64269011982716e-05	0.000149491500086186	1.20778976084152e-05	0.000213631294272588	9.18217433888345e-05	0.000114210207738045	0.000123608395292041	4.58013868659943e-05
root	Age	0.00285402046306512	OTU_2171	OTU	5.16963695270372e-05	7.76541325277025e-05	7.24857683951456e-06	0.000108068611885454	1.88135561332956e-05	1.93246361734644e-05	0.000108005130957411	5.25969209703032e-05	8.20937074272029e-05	0.000113149223382715	2.44274063285303e-05
root	Age	0.0271416101627968	OTU_2173	OTU	8.55988784019111e-05	0.000133457535123368	6.69099400570575e-06	0.000368017435069384	6.66101582016681e-05	6.44154539115479e-06	1.23706317396153e-05	8.91473236784801e-05	0.000162057238813381	0.00014024798696597	1.22137031642651e-05
root	Age	1.78042343328132e-06	OTU_21808	OTU	9.71971051222627e-05	0.000131860751012949	0.000377483578488566	1.53340597945577e-05	6.66101582016681e-05	0.000178752884604545	3.61603081619525e-05	7.10207011971891e-05	0.000144688111094252	0.00017162550269395	0.000262594618031701
root	Age	0.00316973073557057	OTU_2181	OTU	3.41998993036008e-05	5.00885963057475e-05	8.08495109022777e-06	5.20871237465927e-05	1.72881326630284e-05	1.6103863477887e-05	8.39775577708502e-05	4.9328185768759e-05	5.27628219392402e-05	4.70662735919696e-05	2.74808321195966e-05
root	Age	8.8633265879823e-16	OTU_2184	OTU	0.000313201686520947	0.000442561322392729	0.000408708217181859	0.000200559766201834	0.000132203367423158	0.000461375688641462	0.000707980770328754	0.000252584083755694	0.000474537678062235	0.000668911585291932	0.00034503711439049
root	Age	0.0264600060113561	OTU_2186	OTU	3.15233854450582e-05	2.91623203323731e-05	2.78791416904406e-07	8.25118455611913e-05	0.00010932201536915	4.02596586947174e-06	1.6652773495636e-06	2.40697773931896e-05	3.04779033562071e-05	3.70825185876124e-05	6.10685158213257e-06
root	Age	6.35173795119556e-08	OTU_218	OTU	0.000373472813409612	0.000445502766806657	0.000392538315001404	0.000380917517118774	0.000377796546136179	0.000597453335029607	0.000553823667112009	0.000414535055104932	0.000470441185675648	0.000433580217332084	0.000375571372301153
root	Age	6.24621044479296e-08	OTU_21949	OTU	0.000996753586949874	0.00115867697528077	0.00130139833410977	0.000846050664220357	0.000422033826773928	0.000674751879723464	0.00134245144051249	0.000845413786217586	0.00131104142340329	0.00107111428689604	0.00210075694425361
root	Age	0.0301583654040258	OTU_22022	OTU	4.80781193108591e-05	3.01708155600056e-05	1.31031965945071e-05	3.01813240400818e-05	0.000176949122550996	1.44934771300983e-05	4.47245916739939e-05	1.54522027709365e-05	2.68729900560105e-05	5.08696088317248e-05	0.000109923328478386
root	Age	2.49229491961285e-08	OTU_22028	OTU	3.76694543054154e-05	5.49629899059713e-05	0.000117928769350564	1.31434798239066e-05	4.52542296179272e-05	2.41557952168305e-06	4.21077272675368e-05	0.000140258455920809	2.52343931013757e-05	1.33116733391429e-05	0
root	Age	1.39155909637189e-09	OTU_2202	OTU	3.6529457661962e-05	3.13473933255769e-05	0	2.43397774516789e-07	0	1.851944299957e-05	8.84975962910943e-05	3.80361914361515e-05	3.98179059976253e-05	9.50833809938781e-07	0
root	Age	1.05339088353714e-08	OTU_22034	OTU	0.00035116853125509	0.000531392943693358	9.9528535834873e-05	0.00015991233785753	5.99999898305102e-05	0.00036475250777414	0.00126299392126188	0.000410672004412198	0.00050304926507288	0.000779208307244831	0.000708394783527378
root	Age	8.30353377276028e-10	OTU_2203	OTU	6.42363326050242e-05	6.68128088306531e-05	0.000192087286247136	6.3283421374365e-06	1.16949132720486e-05	9.34024081717445e-05	1.90317411378697e-05	2.49612506299744e-05	8.35684446863742e-05	5.22958595466329e-05	0.000277861746987032
root	Age	0.00399414309297253	OTU_22045	OTU	9.4718851549538e-05	5.26098343748288e-05	4.7394540873749e-05	7.20457412569694e-05	0.000140338959264583	8.21297037372236e-05	3.80634822757395e-05	3.50646139802022e-05	5.42375591984115e-05	6.98862850305004e-05	9.16027737319886e-05
root	Age	0.0268080114360991	OTU_22063	OTU	5.09528934552198e-05	5.88288882785625e-05	8.05707194853733e-05	4.04040305697869e-05	0.000127118622522267	3.70388859991401e-05	5.82847072347261e-05	4.75452392951894e-05	7.19344063084672e-05	4.7541690496939e-05	3.05342579106629e-06
root	Age	8.66965147627521e-09	OTU_2207	OTU	8.81266970460903e-05	0.000119590725743421	3.40125528623375e-05	5.89022614330628e-05	3.45762653260567e-05	8.13245105633293e-05	0.000251932673312551	9.68734250639483e-05	0.000126663544593269	0.000136920068631184	0.000109923328478386
root	Age	1.02470737174901e-06	OTU_220	OTU	0.000379916272698696	0.000505844397926668	0.000403968763094484	0.000516976873073659	0.000274576224648097	0.000312414951471007	0.000581895485290367	0.000356292136968325	0.000490595928217655	0.000823422079406984	0.000287022024360231
root	Age	0.00014017747096565	OTU_2211	OTU	3.37042485890559e-05	4.92481836160538e-05	0	9.27345520908964e-05	2.13559285837409e-05	1.36882839562039e-05	4.87688366657912e-05	4.60594505672147e-05	5.55484367621193e-05	4.37383552571839e-05	0
root	Age	0.00950471929474484	OTU_22123	OTU	6.06676474603006e-05	7.55531008034682e-05	0.000133541088697211	1.94718219613431e-05	5.79660918701539e-05	9.09868286500614e-05	8.08848998359464e-05	6.32945998117208e-05	7.68501971723716e-05	9.46079640889087e-05	5.49616642391932e-05
root	Age	0.00926841996436587	OTU_2214	OTU	4.555030066668e-05	5.96693009682563e-05	0	0.000124863058327112	1.06779642918705e-05	4.83115904336609e-06	4.68656625520042e-05	3.09044055418731e-05	6.04642276260237e-05	0.000111722972667807	6.10685158213257e-06
root	Age	0.0212118064768636	OTU_2215	OTU	3.49929404468727e-05	4.17685106777794e-05	8.55889649896527e-05	2.33661863536117e-05	2.08474540936518e-05	7.40777719982801e-05	2.23622958369969e-05	3.80361914361515e-05	4.76831713798723e-05	2.61479297733165e-05	7.02287931945246e-05
root	Age	0.00020201766668497	OTU_22168	OTU	0.000257688806491914	0.000171528229966494	7.10918113106235e-05	0.00031982467571506	0.000230847418500438	0.000371999246339189	0.000112287272713431	0.000143527191122353	0.000163531976072552	0.00013264131648646	0.000858012647289627
root	Age	5.22756042302055e-06	OTU_221	OTU	0.00298218165420254	0.00126473705672012	0.00118876660168039	0.00134720668195042	0.00729152418787726	0.00449458829667826	0.0012489580121727	0.00091792027614275	0.00141951654180012	0.00131880649438509	0.00159694168872767
root	Age	3.33086639815019e-06	OTU_22206	OTU	0.000178731647664905	8.26125673968956e-05	3.40125528623375e-05	0.000166727475544	3.91525357368584e-05	0.000220622929647052	4.18698305033134e-05	3.62532449625819e-05	8.06189701680316e-05	0.000119329643147317	0.000360304243345822
root	Age	0.00175147573561468	OTU_22265	OTU	7.06302268226539e-05	5.76523105129913e-05	0.000110958983927954	1.11962976277723e-05	8.94915102556762e-05	4.99219767814496e-05	5.7571016942056e-05	3.74418759449616e-05	6.76740542264167e-05	5.8476279311235e-05	7.32822189855909e-05
root	Age	3.76807101181105e-10	OTU_2226	OTU	6.52771991055685e-05	8.0007288058845e-05	0.000196826740334511	3.01813240400818e-05	2.79660969548988e-05	0.000130441294170885	2.90234052352514e-05	6.38889153029107e-05	9.12698503731577e-05	7.98700400348576e-05	3.66411094927954e-05
root	Age	2.03406890997167e-20	OTU_2228	OTU	0.00012539963077987	0.000139256382682254	0.000109565026843432	0.000136546151503918	0.000177966071531174	0.000200493100299693	0.00016724142524903	6.2700284320531e-05	0.000152061797390108	0.000223445945335613	0.000146564437971182
root	Age	3.53283274979689e-07	OTU_2233	OTU	2.68642687283357e-05	3.12633520566075e-05	8.36374250713218e-06	1.07095020787387e-05	7.11864286124697e-06	4.50908177380835e-05	7.08932357385648e-05	3.74418759449616e-05	3.09694824425975e-05	2.1869177628592e-05	3.35876837017292e-05
root	Age	4.24574354603967e-07	OTU_22345	OTU	5.24398455988546e-05	5.86608057406238e-05	1.19880309268895e-05	0.00015918214453398	0.000103220321488081	8.05193173894349e-06	2.37896764223372e-07	2.55555661211643e-05	6.06280873214871e-05	0.000114575474097623	3.05342579106629e-06
root	Age	2.21450641513033e-85	OTU_22347	OTU	5.7396352744304e-05	8.62263419625788e-05	8.33586336544174e-05	0.000117074329542575	5.64406683998867e-05	4.02596586947174e-06	5.85226039989494e-05	0.000181860540304099	6.1938964885195e-05	1.71150085788981e-05	0
root	Age	6.38910839747344e-05	OTU_22410	OTU	5.76441781015765e-05	7.261165638954e-05	8.08495109022777e-06	8.15382544631241e-05	0.000131694892933069	2.33506020429361e-05	0.000118948382111686	3.44702984890123e-05	6.39052812307567e-05	0.000161641747689593	5.49616642391932e-05
root	Age	0.0121464383042847	OTU_2242	OTU	1.88842922241622e-05	3.17675996704238e-05	1.11516566761762e-06	5.11135326485256e-06	5.0847449008907e-07	0	8.39775577708502e-05	4.36821886024552e-05	3.14610615289879e-05	1.71150085788981e-05	9.16027737319886e-06
root	Age	3.21870976783475e-81	OTU_22448	OTU	0.000906842547331422	0.000922100803131983	0.00107697124350172	0.00124059845671207	0.000958982888307985	4.42856245641892e-05	0.000478648289617424	0.00250682274183886	0.000378188177129709	0.000104116302188296	2.74808321195966e-05
root	Age	0.00178801840761141	OTU_2245	OTU	2.98877380870599e-05	4.87439360022375e-05	2.78791416904406e-07	9.24911543163796e-06	5.08474490089069e-06	6.44154539115479e-06	0.000128702149444844	7.1615016688379e-05	4.34228192978219e-05	3.13775157279798e-05	2.44274063285303e-05
root	Age	0.00805293475921264	OTU_2247	OTU	0.000111570975844066	7.4628646844805e-05	0.000106498321257483	5.33041126191767e-05	3.10169438954332e-05	0.000375220019034767	6.82763713321077e-05	6.74548082500499e-05	7.07873884402228e-05	5.03941919267554e-05	0.000375571372301153
root	Age	7.84640747374979e-06	OTU_2254	OTU	4.91189858114035e-05	6.6560685023745e-05	4.18187125356609e-06	8.44590277573256e-05	6.45762602413118e-05	2.09350225212531e-05	0.00010229560861605	3.00129323050883e-05	6.68547557490993e-05	0.000125985479816888	5.49616642391932e-05
root	Age	2.63980184013802e-11	OTU_225	OTU	0.00173566967219347	0.00212355478431817	0.00019236607766404	0.00154168150378934	0.00328982995087628	0.00252347540698489	0.00434018856649119	0.00154224869963771	0.00244200104149222	0.00241606871105444	0.000283968598569165
root	Age	9.54997400153418e-45	OTU_2261	OTU	2.98381730156054e-05	4.975243122987e-05	0.000112910523846284	3.77266550501022e-05	3.55932143062349e-06	8.05193173894349e-07	7.6126964551479e-06	0.000153630554472581	1.01593011187357e-05	6.18041976460207e-06	0
root	Age	1.33074479553882e-06	OTU_22642	OTU	0.000121285729849147	0.000147408385772284	0.000129916800277453	9.83327009047825e-05	0.000129660994972713	0.000132051680518673	0.000210300739573461	6.00258646101766e-05	0.00019499303760154	0.000128837981246705	0.000277861746987032
root	Age	2.03218701790944e-12	OTU_2265	OTU	3.32581629459654e-05	4.31972122502588e-05	5.68734490484988e-05	4.91663504523913e-05	2.03389796035628e-05	8.5350476432801e-05	2.56928505361241e-05	1.30749408061771e-05	4.52252759479201e-05	8.31979583696433e-05	5.80150900302595e-05
root	Age	5.92899269290456e-08	OTU_2268	OTU	6.07172125317551e-05	7.74020087207944e-05	7.1370602727528e-05	7.47231167766541e-05	8.94915102556762e-05	5.0727169955344e-05	8.51670415919671e-05	0.000110542681361315	7.40645823494924e-05	3.6607101682643e-05	6.10685158213257e-05
root	Age	1.53449868453877e-09	OTU_226	OTU	4.76815987392232e-05	4.29450884433506e-05	0.00010817106975891	9.49251320615475e-06	3.45762653260567e-05	2.41557952168305e-06	1.99833281947632e-05	0.000120051729220353	1.58943904599574e-05	4.27875214472451e-06	3.05342579106629e-06
root	Age	2.56573893705716e-11	OTU_22700	OTU	3.84624954486873e-05	5.29459994507063e-05	4.37702524539917e-05	8.25118455611913e-05	2.54237245044535e-05	4.34804313902948e-05	3.18781664059318e-05	1.99095689548605e-05	4.75193116844088e-05	0.000122182144577133	4.88548126570606e-05
root	Age	1.37247348376131e-14	OTU_227	OTU	0.000766474264972295	0.000859826222825676	0.00168278499243499	0.000621151120566844	0.00043169484208562	0.00256131948615792	0.000390864383619	0.000465051871856071	0.0010229760787785	0.000941800888744362	0.0013496141996513
root	Age	4.89029622149308e-06	OTU_2280	OTU	9.91797079804424e-05	0.000137575557302867	1.36607794283159e-05	0.000164050100024315	4.32203316575709e-05	4.83115904336609e-05	0.000217437642500162	0.00011083983910691	0.000144196532007861	0.000163067998404501	0.000125190457433718
root	Age	1.01068140842015e-08	OTU_22816	OTU	0.000222993256473768	0.000219936000892854	0.000372465332984286	0.000257028049889729	0.000839999857627143	9.90387603890049e-05	5.35267719502586e-05	0.000292997537156604	0.000219408132225598	0.000120755893862225	0.000116030180060519
root	Age	0.000545702944037702	OTU_2287	OTU	0.000114396184916972	7.15191198929382e-05	5.57582833808812e-06	0.000125349853876146	0.000126610148032178	9.58179876934275e-05	7.51753774945855e-05	8.52842729857459e-05	6.89849317901246e-05	5.46729440714799e-05	8.5495922149856e-05
root	Age	8.02799023735639e-12	OTU_22892	OTU	0.00015275955022275	0.000242290978438708	4.37702524539917e-05	0.00029402451161628	4.77966020683725e-05	4.91167836075553e-05	0.000361127288091078	0.000176511700883391	0.000264469548478055	0.000314250574184767	4.2747961074928e-05
root	Age	2.64614674240308e-10	OTU_228	OTU	0.000710812689728898	0.00100866331017044	0.00140733907253344	0.00118047920640642	0.000740338857569685	0.000176337305082862	0.000500534791925974	0.00179839867634054	0.000820937074272029	0.000437858969476808	5.80150900302595e-05
root	Age	0.000248836479064834	OTU_22917	OTU	0.000147803043077301	0.000179091944173738	2.42548532706833e-05	0.00015309720017106	3.35593163458786e-05	0.000114337430692998	0.000336623921376071	0.000139366982684024	0.000188766369173928	0.000231528032720093	7.02287931945246e-05
root	Age	6.37768447802191e-12	OTU_2299	OTU	6.9341534964837e-05	7.7317967451825e-05	8.36374250713218e-06	2.84775396184643e-05	6.05084643205993e-05	3.38181133035627e-05	0.000183894198744666	9.8656371537518e-05	7.58670389995907e-05	5.56237778814187e-05	2.44274063285303e-05
root	Age	1.37485639292435e-06	OTU_22	OTU	0.00413194261673243	0.000798896302822879	0.00191780615688541	0.000433734834188917	0.000757626990232713	0.000460570495467568	0.000201022765768749	0.000517351635080779	0.00105345398213471	0.000398874783269318	0.00151755261815994
root	Age	0.0311924904977825	OTU_23013	OTU	0.000264677481566998	0.000324903545835604	0.000324513209276729	0.000434951823061501	0.000197288102154559	0.00029067473577586	0.000217675539264385	0.000229405779599289	0.000348037993164429	0.000431203132807237	0.000192365824837176
root	Age	9.16063858654913e-05	OTU_2302	OTU	5.60085307435782e-05	6.454369456848e-05	3.34549700285287e-06	3.96738372462365e-05	3.55932143062349e-05	2.65713747385135e-05	0.000141072781184459	8.82558504416953e-05	6.09558067124141e-05	4.1361270732337e-05	3.66411094927954e-05
root	Age	2.4917483296912e-07	OTU_2303	OTU	2.54268816561554e-05	3.899514880179e-05	0.000118486352184373	7.78872878453723e-06	1.01694898017814e-05	2.33506020429361e-05	1.6652773495636e-06	0.000100736475756682	1.75329874145922e-05	7.60667047951024e-06	6.10685158213257e-06
root	Age	0.00012162696602098	OTU_2307	OTU	0.000339173783963102	0.000358604094692323	0.000319216172355545	0.000242910978967755	0.000282203341999434	0.000279402031341339	0.000505292727210442	0.000294186168138984	0.000365407120883558	0.00045212147662589	0.000293128875942364
root	Age	1.46812068189175e-06	OTU_2310	OTU	0.000158608228654381	0.000188672648836247	7.33221426458588e-05	0.000199586175103767	0.000159152515397879	5.63635221726044e-05	0.000276436040027558	0.000169677072734707	0.000221046729180233	0.000146428406730572	5.19082384481269e-05
root	Age	9.998297303333e-50	OTU_231	OTU	0.000983668408085887	0.0006226617617941	0.00042013866527494	0.000791772960503113	0.000188135561332956	0.00072386866333102	0.000630188528427712	0.000315878683567414	0.000686244404601049	0.000833405834411341	0.00123663744538185
root	Age	9.64092425472743e-15	OTU_2320	OTU	6.35424216046613e-05	9.11007355628025e-05	0.000179541672486437	3.35888928833168e-05	6.30508367710446e-05	1.04675112606265e-05	7.18448227954583e-05	2.37726196475947e-05	0.000102084590273747	0.000177805922458552	2.1373980537464e-05
root	Age	2.74515726572601e-05	OTU_23308	OTU	8.31701899006409e-05	0.000107320700473892	0.000177032549734298	0.000107095020787387	7.52542245331823e-05	9.58179876934275e-05	4.80551463731211e-05	8.58785884769358e-05	0.000106181082660334	0.000152133409590205	6.10685158213257e-05
root	Age	2.38263877895806e-17	OTU_23345	OTU	5.89824350308478e-05	6.22745803063069e-05	0.000137722959950777	2.09322086084438e-05	0.000202881321545539	4.02596586947174e-06	3.83013790399629e-05	0.000146498768578302	3.67045717838192e-05	1.14100057192654e-05	0
root	Age	7.21930084232143e-07	OTU_23407	OTU	0.00013080222356841	0.000180352563208279	0.000575704275907599	1.70378442161752e-05	0.000127627097012356	0.000133662066866462	2.61686440645709e-06	0.000101330791247872	0.000255129545836636	0.000115050891002592	1.83205547463977e-05
root	Age	2.54661542530728e-06	OTU_2340	OTU	2.36425390837936e-05	2.74814949529856e-05	6.07765288851605e-05	1.58208553435913e-05	7.22033775926479e-05	4.02596586947174e-06	1.04674576258284e-05	4.21963998744806e-05	2.21210588875696e-05	2.37708452484695e-05	0
root	Age	1.64527716093278e-12	OTU_2345	OTU	3.91564064490502e-05	6.05937549269194e-05	3.34549700285287e-06	5.35475103936935e-06	5.08474490089069e-06	2.01298293473587e-05	0.000163435077021456	3.20930365242528e-05	5.66954546303637e-05	0.00012455922910198	1.52671289553314e-05
root	Age	0.000252165767416937	OTU_2346	OTU	4.1039879164321e-05	4.22727582915956e-05	9.2001167578454e-06	6.18230347272643e-05	0.000122542352111466	4.02596586947174e-06	5.13857010722483e-05	3.65504027081768e-05	4.73554519889454e-05	3.51808509677349e-05	5.19082384481269e-05
root	Age	2.99149544403047e-62	OTU_234	OTU	0.00185670757668534	0.00219162821218336	0.00237753320336077	0.00212072480936478	0.00137288112324049	0.00149846449661738	0.00210229370544194	0.00109175755731579	0.00258062634385433	0.00277025430525664	0.00252823655500289
root	Age	1.98725146202646e-15	OTU_23521	OTU	3.29607725172385e-05	4.55503677814013e-05	5.71522404654032e-05	4.04040305697869e-05	3.86440612467693e-05	1.6103863477887e-05	4.06803466821966e-05	6.35917575573158e-05	4.2111941734114e-05	3.28037664428879e-05	6.10685158213257e-06
root	Age	0.000102579089062599	OTU_23654	OTU	0.000259820104564457	0.000401885348211551	0.000935623995131187	0.000333941746637034	9.61016786268341e-05	6.28050675637592e-05	1.28464252680621e-05	0.000173540123427441	0.000591861220014085	0.000213462190331256	0.000418319333376081
root	Age	5.17202954544336e-05	OTU_2365	OTU	7.75197717548286e-05	0.000103454802101301	1.9236607766404e-05	9.85760986792993e-05	5.64406683998867e-05	3.70388859991401e-05	0.000180087850517092	8.58785884769358e-05	0.000112407751087946	0.000111247555762837	6.71753674034583e-05
root	Age	3.00120209232015e-07	OTU_2370	OTU	7.43971722531954e-05	7.84105039484269e-05	5.79886147161165e-05	7.86174811689227e-05	2.59321989945425e-05	4.83115904336609e-05	9.56344992177954e-05	4.81395547863792e-05	8.60263401183264e-05	0.000103640885283327	8.5495922149856e-05
root	Age	2.93988453770228e-31	OTU_2374	OTU	2.57738371563369e-05	4.14323456019019e-05	7.38797254796676e-05	2.11756063829606e-05	1.32203367423158e-05	0	3.35434437554954e-05	0.000120051729220353	1.45835128962496e-05	0	0
root	Age	0.000148048699559291	OTU_2375	OTU	3.11764299448767e-05	4.706311062285e-05	6.16129031358737e-05	3.11549151381489e-05	1.83050816432065e-05	2.17402156951474e-05	5.01962172511314e-05	8.32041687665814e-05	4.06372044749427e-05	1.52133409590205e-05	0
root	Age	3.11168418854755e-07	OTU_2376	OTU	2.86486113006975e-05	2.83219076426794e-05	6.77463143077707e-05	1.07095020787387e-05	6.71186326917572e-05	1.04675112606265e-05	1.18948382111686e-05	3.65504027081768e-05	2.26126379739601e-05	3.51808509677349e-05	6.10685158213257e-06
root	Age	0.0231972443826949	OTU_2377	OTU	0.000170503845803459	0.000194051290050287	0.000309458472763891	0.000110015794081588	0.000140847433754672	0.000281012417689128	0.000177708882874859	0.000154522027709365	0.000218916553139208	0.000180658423888368	0.000222900082747839
root	Age	8.9081030852357e-05	OTU_23891	OTU	0.000211444594824871	0.00014925729368961	0.00010566194700677	0.000161616122279148	0.000962542209738608	8.7766055954484e-05	0.000174378328175731	0.000168488441752327	0.000135511968148297	0.000106968803618113	0.000479387849197407
root	Age	3.58452223113835e-12	OTU_23952	OTU	0.000581001767589578	0.000685692713521131	0.000837210624963931	0.000771327547443703	0.00051915245438094	0.00149041256487844	0.00047270087051184	0.000843927997489611	0.000580227181636178	0.000402202701604104	0.00284579283727378
root	Age	0.000148098681074693	OTU_2395	OTU	5.71485273870315e-05	5.8492723202685e-05	5.85461975499253e-05	1.6064253118108e-05	9.66101531169232e-06	0.000309999371949324	9.99166409738161e-05	7.78553293458726e-05	5.24351025483132e-05	3.6607101682643e-05	0.000112976754269453
root	Age	2.44099092692429e-14	OTU_239	OTU	0.000420559631291381	0.00066829617084447	0.000118486352184373	0.000903979334555352	0.000101186423527725	0.000227869668212101	0.000907100361983716	0.000331628044083946	0.000727864767248773	0.00110296721952899	0.000225953508538905
root	Age	8.28401473200112e-12	OTU_23	OTU	0.000582686980019031	0.000104127132253056	0.000233905998782797	8.20250500121577e-05	2.69491479747207e-05	1.28830907823096e-05	1.49874961460724e-05	0.000277545334385668	4.48975565569932e-05	1.37870902441123e-05	6.10685158213257e-06
root	Age	0.0120529126185614	OTU_24050	OTU	4.87720303112221e-05	4.04238503742694e-05	4.93460807920799e-05	3.84568483736526e-05	6.96610051422025e-05	0.000289869542601966	3.47329275766123e-05	5.14082899879235e-05	3.32635181790862e-05	2.8049597393194e-05	0.000140457586389049
root	Age	0.00724168489995011	OTU_2406	OTU	0.000198508111175248	0.000277336187598938	1.95153991833084e-05	0.000175246397652088	6.91525306521135e-05	0.000137688032735934	0.000597120878200663	0.0002463437710982	0.00028872078340665	0.000311398072754951	0.000164884992717579
root	Age	0.000310366776554181	OTU_2407	OTU	2.75581797286986e-05	3.765048849828e-05	2.78791416904406e-07	1.31434798239066e-05	0	5.63635221726044e-06	9.34934283397851e-05	4.81395547863792e-05	3.12972018335245e-05	4.51646059720921e-05	0
root	Age	2.01607937107459e-08	OTU_24094	OTU	3.41998993036008e-05	4.18525519467488e-05	5.57582833808812e-07	1.87416286377927e-05	1.52542347026721e-06	1.28830907823096e-05	9.96787442095928e-05	4.66537660584046e-05	4.48975565569932e-05	2.28200114385307e-05	5.80150900302595e-05
root	Age	1.16776049662552e-08	OTU_24124	OTU	0.000292334791438605	0.000111354681384422	0.000158632316218607	0.000135815958180368	9.66101531169232e-05	5.15323631292383e-05	4.71035593162276e-05	0.000109354050378936	0.000118634419515559	0.000110772138857868	0
root	Age	0.0039380857316535	OTU_24139	OTU	8.15841076140971e-05	7.64775547621313e-05	2.28608961861613e-05	9.322134763993e-05	0.000193728780723935	4.99219767814496e-05	0.0001058640600794	7.31008054163537e-05	8.06189701680316e-05	7.51158709851637e-05	4.2747961074928e-05
root	Age	1.16648330250581e-05	OTU_24146	OTU	3.99494475923221e-05	5.96693009682563e-05	1.11516566761762e-06	3.50492795304175e-05	8.64406633151418e-06	9.66231808673219e-06	0.000133697981493535	8.73643772049105e-05	4.98133474208976e-05	5.08696088317248e-05	1.52671289553314e-05
root	Age	0.0396185785630459	OTU_24156	OTU	0.000278506136502802	0.000400540687908041	0.000158911107635511	0.000128757422719381	2.03389796035628e-05	0.000450102984206941	0.000872367434407104	0.000608281905232829	0.000344433079864232	0.000288102644411451	3.35876837017292e-05
root	Age	8.64499241295809e-07	OTU_24162	OTU	2.52286213703374e-05	3.59696631188925e-05	2.31396876030657e-05	5.28173170701431e-05	5.59321939097976e-06	5.3142749477027e-05	3.04507858205916e-05	6.15116533381513e-05	2.50705334059123e-05	2.94758481081022e-05	1.83205547463977e-05
root	Age	3.2265976388332e-43	OTU_241	OTU	0.000847760982157665	0.00125961053931299	0.000831634796625843	0.00118486036634773	0.000849152398448746	0.000341401905731204	0.0016978692062622	0.00204801118264028	0.00112899330174337	0.000565270700008605	5.19082384481269e-05
root	Age	0.0143067624952255	OTU_2425	OTU	0.000102847523268075	0.000122196005081471	0.000155286819215754	9.07873698947621e-05	7.98304949439839e-05	0.000310804565123219	0.000124657904453047	0.000126589199623442	0.000132726353325418	8.93783781342454e-05	9.16027737319886e-05
root	Age	1.55338520787723e-05	OTU_24276	OTU	0.000220415872758135	6.64766437547756e-05	4.90672893751755e-05	0.000111476180728689	3.10169438954332e-05	2.89869542601966e-05	3.73497919830694e-05	7.45865941443283e-05	3.76877299566001e-05	0.000141198820775909	3.96945352838617e-05
root	Age	4.04442040586012e-10	OTU_24316	OTU	0.000107010989270252	0.000134129865275123	0.000100086118668682	0.000183278524211142	9.20338827061216e-05	0.000119168589736364	0.000115142033884112	8.35013265121763e-05	0.000149603901958156	0.000182084674603276	5.80150900302595e-05
root	Age	2.33009093327776e-06	OTU_24335	OTU	0.000202175926462881	0.000222373197692966	0.000262342723307046	0.000116344136219025	5.03389745188179e-05	0.000282622804036916	0.000291899329702077	0.000128669303842606	0.000220391290398379	0.000321381827759308	0.000586257751884727
root	Age	0.0411847487912541	OTU_24391	OTU	0.00013808828907222	0.000174133509304545	9.72982044996377e-05	0.000179384159818873	0.000236949112381506	7.72985446938575e-05	0.000234566209524245	0.000107273946159771	0.000146654427439814	0.000208232604376593	0.00115419494902306
root	Age	0.0364638924158577	OTU_24437	OTU	4.85242049539496e-05	7.42084404999581e-05	1.72850678480732e-05	0.000150906620200409	3.55932143062349e-06	6.03894880420762e-05	4.78172496088977e-05	4.75452392951894e-05	0.000103067748446528	4.18366876373063e-05	1.83205547463977e-05
root	Age	5.3174615819501e-69	OTU_24476	OTU	7.57849942539213e-05	0.000111942970267208	0.000147480659542431	0.000108312009659971	7.93220204538948e-05	2.97921474340909e-05	8.51670415919671e-05	0.000235348934511187	7.79972150406159e-05	3.0426681918041e-05	0
root	Age	0.00310241236408129	OTU_2447	OTU	0.00100954137538513	0.000532653562727899	0.000432684279035638	0.00061847374504716	0.00166830480198224	0.000642544152767691	0.00053407823568147	0.000662067457185512	0.0004917429460859	0.000429301465187359	0.000629005712959655
root	Age	0.0146558945819897	OTU_24500	OTU	0.000102748393125166	0.000155056141248497	0.000166159684475026	0.000147499051357174	3.40677908359677e-05	4.18700450425061e-05	0.000152967619395628	0.000113514258817265	0.000192535142169588	0.00013264131648646	2.74808321195966e-05
root	Age	0.000251245902256236	OTU_2452	OTU	3.98007523779587e-05	4.7735440774605e-05	0.000141904831204343	4.62455771581898e-06	2.08474540936518e-05	2.57661815646192e-05	9.51587056893487e-06	2.52584083755694e-05	4.80108907707993e-05	7.98700400348576e-05	6.71753674034583e-05
root	Age	0.000116632465435181	OTU_2457	OTU	5.84372192448484e-05	6.73170564444694e-05	1.0315282425463e-05	0.00010612142968932	6.6101683711579e-05	5.63635221726044e-05	7.80301386652659e-05	3.26873520154427e-05	7.14428272220768e-05	0.000110296721952899	7.02287931945246e-05
root	Age	2.79933116158403e-78	OTU_245	OTU	0.00143416534253578	0.00206943220710189	0.00464215588287527	0.00112255053607143	0.00194847424602131	8.7766055954484e-05	0.000799571024554752	0.00450015689928967	0.00127269825466484	0.000808684155352933	3.66411094927954e-05
root	Age	2.60221352008111e-06	OTU_24600	OTU	0.000183390764381628	0.000239517616562719	0.00019487520041618	0.000291590533871113	0.000110847438839417	0.000428362768511794	0.000226715616304873	0.000230297252836074	0.000241856910504095	0.00028049597393194	2.74808321195966e-05
root	Age	0.0390976043922323	OTU_24768	OTU	0.000152957810508568	0.000155896553938191	0.00023474237303351	0.000117561125091609	0.000283220290979612	0.000363142121426351	0.000126085285038387	0.000132829512280935	0.000165498292418114	0.000156887578639899	0.000207632953792508
root	Age	1.78791392780561e-06	OTU_2483	OTU	2.73103543714262e-05	4.21887170226263e-05	2.78791416904406e-07	0.000119264909513226	1.83050816432065e-05	9.66231808673219e-06	2.61686440645709e-06	8.91473236784801e-06	3.4574395742794e-05	0.000124083812197011	0
root	Age	2.37416593053958e-28	OTU_24863	OTU	0.000103293608911165	0.000106984535398014	0.000190414537745709	9.54119276105811e-05	9.45762551565669e-05	2.17402156951474e-05	4.71035593162276e-05	0.000231188726072858	7.06235287447594e-05	3.0426681918041e-05	0
root	Age	9.18186211916683e-10	OTU_24881	OTU	0.000413273565787571	0.000466933290393848	0.000415399211187565	0.000633077611518167	0.000520169403361118	0.00126495847618802	0.00034851875958724	0.000292997537156604	0.000503376984463807	0.000593320297401799	0.000763356447766572
root	Age	1.02218034757244e-10	OTU_2488	OTU	0.000267998341354449	0.000221280661196364	0.000206863231343069	0.000214920234898324	0.00021305081134732	0.000971062967716585	0.000239799938337159	0.000246640928843795	0.0001799179456189	0.000147379240540511	0.00120610318747118
root	Age	1.87194169716492e-09	OTU_2490	OTU	0.00012926570635332	0.000124465119343644	8.14070937360866e-05	0.000142144300317804	0.000161694887848324	6.36102607376536e-05	0.00014392754235514	0.000101330791247872	0.000138789162057567	0.000120280476957256	0.000122137031642651
root	Age	3.55977763760241e-05	OTU_249	OTU	0.00065381285755623	0.000236744254686729	0.000275724711318458	0.000291347136096596	0.000731694791238171	0.00691580417057856	0.000150112858224948	0.00018007759383053	0.000242512349285949	0.000284774726076665	0.00040305220442075
root	Age	5.22120076741648e-15	OTU_24	OTU	0.00251012391366994	0.00258914341440851	0.00285761202327016	0.00205500741024525	0.00304932151706415	0.00432227695746487	0.00288211929856615	0.00452066078373572	0.00198450477175819	0.000996949249720811	0.00423510157220894
root	Age	0.000231948821702692	OTU_2502	OTU	8.5896268830638e-05	0.000111438722653391	0.000118486352184373	0.000135815958180368	7.3220326572826e-05	4.75063972597666e-05	8.15985901286165e-05	0.000131343723552961	0.000104870205096626	0.000116001724812531	0
root	Age	1.08752937446935e-09	OTU_25040	OTU	0.00112319408423029	0.0014771933846747	0.000113189315263189	0.00325714901858366	0.0020049149144212	0.000469427620380405	0.000901390839642355	0.000752106254100777	0.001610740806406	0.00245600373107187	0.000152671289553314
root	Age	1.10717620109979e-26	OTU_25048	OTU	0.000554930540004514	0.000678044958044918	0.000851150195809152	0.000817816522376409	0.000887287985205426	0.000131246487344779	0.00039371914478968	0.00141714528874224	0.000441765738969539	0.000282397641551818	2.74808321195966e-05
root	Age	6.55622887760479e-05	OTU_25079	OTU	0.0011282992865901	0.00138264695708416	0.000191250911996423	0.00181672098899331	0.00280016901692051	0.00056846638076941	0.00197501893658243	0.000889987448056826	0.00143590251134646	0.00199912808539629	0.00149312521183141
root	Age	1.10802194256601e-14	OTU_25184	OTU	5.66528766724866e-05	8.21083197830794e-05	0.000109843818260336	9.10307676692789e-05	5.59321939097976e-05	2.17402156951474e-05	4.97204237226847e-05	4.81395547863792e-05	9.47109039778907e-05	0.000111722972667807	6.10685158213257e-06
root	Age	4.72301648053843e-18	OTU_25238	OTU	0.000190082049027984	0.000146231808006713	0.000255930520718245	0.000112206374052239	0.000717457505515677	0.000213376191082002	8.58807318846372e-05	0.000251395452773314	9.84796769735507e-05	0.000115050891002592	0.000155724715344381
root	Age	1.05861471945211e-09	OTU_2532	OTU	5.19937599557642e-05	7.96711229829675e-05	4.54430009554182e-05	3.89436439226862e-06	3.55932143062349e-06	1.851944299957e-05	0.000182942611687773	3.74418759449616e-05	6.37414215352932e-05	0.000189691345082787	0.000103816476896254
root	Age	2.12378527000839e-06	OTU_2534	OTU	2.14121108683414e-05	3.45409615464131e-05	0	1.75246397652088e-05	2.03389796035628e-06	4.02596586947174e-06	8.0647003071723e-05	6.41860730485057e-05	2.91670257924992e-05	8.08208738447964e-06	0
root	Age	2.93102480675253e-05	OTU_25366	OTU	8.97127793326341e-05	0.000105807957632443	0.000243106115540642	8.76231988260439e-05	5.79660918701539e-05	5.23375563031327e-05	6.42321263403104e-06	5.52713406806576e-05	0.000139280741143957	9.22308795640617e-05	8.85493479409223e-05
root	Age	0.00583808420691972	OTU_2540	OTU	3.54885911614177e-05	5.14332566092575e-05	1.42183622621247e-05	1.19264909513226e-05	2.13559285837409e-05	1.44934771300983e-05	0.000121803143282366	4.30878731112654e-05	5.29266816347036e-05	6.32304483609289e-05	3.35876837017292e-05
root	Age	0.00021981971801529	OTU_2548	OTU	0.000133181346998225	0.000127910811371389	9.00496276601232e-05	0.000148472642455241	8.7966086785409e-05	9.01816354761671e-05	0.000140121194127566	0.000101033633502277	0.000129285299720685	0.000173051753408858	8.85493479409223e-05
root	Age	0.00296972410697974	OTU_25533	OTU	0.000143738707218032	0.000166149588752454	7.4158516896572e-05	0.000156748166788812	0.000253728770554446	0.000114337430692998	0.000253835847426338	0.000129857934824986	0.000189913387042172	0.000167346750549225	8.85493479409223e-05
root	Age	3.63206829070804e-08	OTU_2555	OTU	4.15355298788659e-05	5.58874438646344e-05	8.22434679867998e-05	2.92077329420146e-05	1.88135561332956e-05	7.16621924765971e-05	5.94741910558429e-05	4.36821886024552e-05	6.66908960536359e-05	4.46891890671227e-05	5.19082384481269e-05
root	Age	8.45443800543397e-21	OTU_255	OTU	0.000681866687999473	0.00101168879585334	0.000299700773172236	0.00164755953570414	0.0005628812605286	0.000453323756902518	0.000997739029152821	0.00071793311335736	0.00131153300248968	0.000757339129616239	7.63356447766572e-05
root	Age	1.05339088353714e-08	OTU_2561	OTU	0.000133131781926771	0.000132449039895735	9.64618302489245e-05	7.64269011982716e-05	5.64406683998867e-05	0.000101454339910688	0.000217913436028609	0.000122131833439518	0.00012764670276605	0.000176379671743644	4.58013868659943e-05
root	Age	1.10542132469162e-12	OTU_2563	OTU	1.89834223670712e-05	2.958252667722e-05	7.66676396487117e-05	1.07095020787387e-05	1.37288112324049e-05	8.05193173894349e-07	7.85059321937127e-06	6.12144955925563e-05	2.35957961467409e-05	9.50833809938781e-07	0
root	Age	2.57020906374958e-05	OTU_25670	OTU	4.54016054523165e-05	6.56362310650819e-05	1.36607794283159e-05	7.86174811689227e-05	7.11864286124697e-06	2.81817610863022e-05	9.7299776567359e-05	3.77390336905566e-05	6.96403705719785e-05	0.000100312966948541	5.49616642391932e-05
root	Age	4.80087104001576e-07	OTU_256	OTU	0.000557111403148512	0.000651824082126473	0.00131227119936904	0.000639892749204637	0.00105559304142491	0.000239947565820516	9.99166409738161e-05	0.000204147371223719	0.000698697741456274	0.00105114677688732	0.00181373491989337
root	Age	1.72674717970442e-11	OTU_2570	OTU	8.37649707580948e-05	0.000101269729108097	0.00017842650681882	4.08908261188205e-05	6.96610051422025e-05	0.000223843702342629	9.44450153966786e-05	5.22997632247083e-05	0.000136658986016541	8.93783781342454e-05	2.1373980537464e-05
root	Age	4.15495851091809e-10	OTU_2573	OTU	4.79789891679502e-05	7.27797389274788e-05	1.61699021804555e-05	6.15796369527475e-05	2.44067755242753e-05	2.73765679124079e-05	0.000132032704143971	3.89276646729363e-05	7.47200211313463e-05	0.000129313398151674	2.1373980537464e-05
root	Age	4.4648953597032e-14	OTU_25766	OTU	0.000440336094801724	0.000290026419213313	0.000338173988705045	0.000248995923330675	0.000711864286124697	0.000347843451122359	0.000289044568531397	0.000350646139802022	0.000302484997825582	0.00013216589958149	0.000448853591286744
root	Age	1.46789231368901e-08	OTU_2577	OTU	7.63302100399207e-05	0.000124212995536736	2.23033133523525e-06	0.000109772396307072	5.59321939097976e-06	2.33506020429361e-05	0.000242416802743616	7.90439603282523e-05	0.000145507409571569	0.000150231741970327	2.44274063285303e-05
root	Age	1.1325772025943e-09	OTU_25803	OTU	3.6925978233598e-05	2.88261552564956e-05	2.9551890191867e-05	3.31020973342832e-05	3.55932143062349e-05	1.12727044345209e-05	2.40275731865605e-05	4.36821886024552e-05	2.35957961467409e-05	2.37708452484695e-05	6.10685158213257e-06
root	Age	3.67836211337342e-66	OTU_25849	OTU	6.79041478926567e-05	0.000102278224335729	0.000160026273303129	0.000118291318415159	4.11864336972146e-05	8.05193173894349e-06	3.73497919830694e-05	0.000271899337219364	4.32589596023584e-05	1.80658423888368e-05	0
root	Age	0.0111635841741569	OTU_25893	OTU	4.47076944519536e-05	6.71489739065306e-05	1.95153991833084e-06	5.50078970407942e-05	2.38983010341863e-05	2.25454088690418e-05	0.000134649568550428	6.89405969780246e-05	7.50477405222733e-05	4.84925243068778e-05	2.1373980537464e-05
root	Age	0.0358671094746122	OTU_258	OTU	4.24772662365013e-05	3.99196027604531e-05	1.81214420987864e-05	5.74418747859621e-05	6.6101683711579e-06	0.000292285122123649	4.13940369748667e-05	6.98320702148094e-05	2.88393064015723e-05	1.75904254838674e-05	8.24424963587897e-05
root	Age	0.0345284517348076	OTU_26011	OTU	3.3208597874511e-05	3.58015805809538e-05	8.08495109022777e-06	3.96738372462365e-05	2.28813520540081e-05	6.44154539115479e-05	5.5667842828269e-05	2.08010421916453e-05	3.8670888129381e-05	4.61154397820309e-05	7.02287931945246e-05
root	Age	0.00329129026658933	OTU_26025	OTU	0.00010676316391298	0.000140937208061642	4.4606626704705e-05	0.000178410568720806	3.76271122665911e-05	0.000309999371949324	0.000186511063151123	0.000104896684195012	0.000152553376476499	0.000168297584359164	0.000119083605851585
root	Age	3.4526096849432e-07	OTU_26052	OTU	3.44477246608733e-05	5.60555264025731e-05	0.000177032549734298	0	8.13559184142511e-06	3.2207726955774e-06	7.6126964551479e-06	3.06072477962782e-05	8.24214268181298e-05	2.32954283435001e-05	3.66411094927954e-05
root	Age	0.00103182080167086	OTU_26062	OTU	0.000164407342014556	0.000236408089610852	0.000281021748239641	0.000244371365614856	0.000161186413358235	0.000115142623866892	0.000190555308142921	0.000214547892319542	0.000258079020354979	0.00024151178772445	2.44274063285303e-05
root	Age	0.00110551434828333	OTU_260	OTU	0.000341057256678373	0.000274142619378101	0.000229445336112326	0.000217110814868975	3.96610102269474e-05	0.000330934394470577	0.000368026294253556	0.000246046613352605	0.000232844627253603	0.000219167193190889	0.00168549103666859
root	Age	0.0441967959485093	OTU_2610	OTU	0.000441922177088268	0.000527695127858706	0.000355459056553118	0.000472435080337086	0.000303559270583174	0.00148558140583507	0.000728677788816188	0.000399677167825186	0.000539262257770309	0.00065464907814285	0.000812211260423632
root	Age	1.4429727731985e-14	OTU_26181	OTU	0.000616391228608087	0.000687961827783304	0.000200729820171172	0.000899841572388567	0.000635593112611337	0.000371999246339189	0.000896632904357888	0.000472183657750349	0.000744414596490584	0.000910423373016382	0.000424426184958214
root	Age	0.00266855733784506	OTU_2620	OTU	0.000149289995220936	4.63067392021256e-05	0.000116534812266042	2.43397774516788e-05	0.000411864336972146	0.00034059671255731	7.85059321937127e-06	3.47674562346072e-05	4.78470310753358e-05	4.7541690496939e-05	0.000128243883224784
root	Age	0.0376501238233427	OTU_26238	OTU	0.00137543073286221	0.0020148053822718	0.00390893445641668	0.00136521811726467	0.00120864386294172	0.000869608627805897	0.00103342354378633	0.00240162889989825	0.00192043563083197	0.0019320943017956	0.000329769985435159
root	Age	1.43269993893338e-11	OTU_2627	OTU	3.99494475923221e-05	6.54681485271431e-05	0.000215505765267106	7.30193323550365e-07	9.15254082160325e-06	6.44154539115479e-06	7.13690292670115e-07	1.99095689548605e-05	9.94628351463316e-05	4.94433581168166e-05	3.05342579106629e-06
root	Age	2.25676678337642e-13	OTU_262	OTU	0.000888503470893259	0.00119094882256501	0.00189912713195281	0.00122185682807428	0.000761186311663337	0.000850283991632432	0.000556440531518466	0.000929509428220952	0.00127564772918318	0.00147807115754983	0.000454960442868877
root	Age	1.17455867459408e-37	OTU_26388	OTU	0.00128571795352957	0.000636948777518893	0.000901611442268849	0.000613605789556824	0.000565423632979045	0.000326908428601106	0.00043392369794343	0.00147538820687885	0.000364423962710777	0.000117903392432409	0.000433586462331413
root	Age	1.7291608545789e-62	OTU_263	OTU	0.000297886079441509	0.000318516409393931	0.000434357027537065	0.000301569842626301	0.000367118581844308	0.000114337430692998	0.000236231486873808	0.000484069967574147	0.000287573765538405	0.000181609257698307	7.32822189855909e-05
root	Age	0.000254858544430998	OTU_26408	OTU	4.96146365259485e-05	6.47958183753881e-05	5.57582833808812e-06	6.81513768647008e-06	2.54237245044535e-06	5.15323631292383e-05	0.000171999360533498	9.24160588800243e-05	5.50568576757289e-05	5.08696088317248e-05	5.19082384481269e-05
root	Age	3.27003719672138e-10	OTU_2646	OTU	4.02468380210491e-05	4.94162661539925e-05	8.1685885152991e-05	3.82134505991358e-05	2.9491520425166e-05	8.13245105633293e-05	3.28297534628253e-05	3.35788252522275e-05	5.53845770666558e-05	5.37221102615411e-05	7.32822189855909e-05
root	Age	3.27003719672138e-10	OTU_2662	OTU	3.08294744446952e-05	3.72302821534331e-05	2.50912275213965e-06	4.1377621667854e-06	9.15254082160325e-06	0.000113532237519103	9.9202950681146e-05	2.37726196475947e-05	3.96540463021619e-05	5.65746116913574e-05	6.10685158213257e-06
root	Age	1.97803095731768e-14	OTU_26652	OTU	6.20059043895719e-05	6.29469104580619e-05	7.75040138994249e-05	5.76852725604789e-05	0.000123050826601555	4.75063972597666e-05	5.5667842828269e-05	4.0116295655316e-05	7.43923017404194e-05	7.22633695553473e-05	2.44274063285303e-05
root	Age	0.000763660610910159	OTU_26673	OTU	3.86607557345053e-05	4.79875645815131e-05	3.59640927806684e-05	5.59814881388613e-05	6.91525306521135e-05	3.94544655208231e-05	5.04341140153548e-05	3.71447181993667e-05	5.21073831573863e-05	5.51483609764493e-05	3.66411094927954e-05
root	Age	3.85256432987853e-81	OTU_266	OTU	0.000148298693791846	9.48825926664244e-05	0.000215226973850201	5.13569304230424e-05	6.81355816719353e-05	2.41557952168305e-06	3.47329275766123e-05	0.000250503979536529	4.44059774706027e-05	6.18041976460207e-06	6.10685158213257e-06
root	Age	1.57675308093415e-09	OTU_26736	OTU	4.9366811168676e-05	5.16013391471963e-05	0.000105940738423674	1.53340597945577e-05	3.15254183855223e-05	3.62336928252457e-05	4.06803466821966e-05	2.13953576828352e-05	4.04733447794793e-05	0.000133116733391429	4.58013868659943e-05
root	Age	1.17407425207955e-15	OTU_26745	OTU	3.95529270206862e-05	5.16013391471963e-05	0.000144413953956482	1.21698887258394e-06	4.06779592071256e-06	8.05193173894349e-07	2.16486055443268e-05	1.27777830605821e-05	6.75101945309533e-05	3.75579354925818e-05	0.000244274063285303
root	Age	0.000181867034777478	OTU_26781	OTU	9.0406690332997e-05	0.000142113785827213	0.000288270325079156	6.18230347272643e-05	1.11864387819595e-05	5.15323631292383e-05	9.58723959820188e-05	5.25969209703032e-05	7.68501971723716e-05	0.000493482747358227	2.1373980537464e-05
root	Age	9.94892271660893e-07	OTU_2680	OTU	3.64303275190531e-05	4.64748217400644e-05	2.9551890191867e-05	3.52926773049343e-05	1.98305051134737e-05	4.02596586947174e-06	7.18448227954583e-05	6.03230223557715e-05	4.63722938161645e-05	2.90004312031328e-05	1.83205547463977e-05
root	Age	3.87040798982096e-23	OTU_2683	OTU	0.00014591957036203	7.42084404999581e-05	3.79156326989992e-05	4.96531460014249e-05	8.54237143349637e-05	2.57661815646192e-05	0.000129177942973291	0.000115297205290834	6.75101945309533e-05	3.37546002528267e-05	3.66411094927954e-05
root	Age	6.89636351202073e-33	OTU_268	OTU	0.000814205428782972	0.00108959505218795	0.00168445774093642	0.000640866340302704	0.000823220199454204	0.00111680293219146	0.00102057711851826	0.00159870867130074	0.000936785878964708	0.000820569577977168	0.000433586462331413
root	Age	0.0264600060113561	OTU_2693	OTU	0.000101162310838622	9.50506752043632e-05	0.000180378046737151	6.81513768647008e-05	8.13559184142511e-05	0.000476674358945455	4.85309399015678e-05	8.52842729857459e-05	0.000106017222964871	7.36896202702555e-05	0.000128243883224784
root	Age	0.00468041423672984	OTU_2695	OTU	2.24034122974313e-05	2.88261552564956e-05	5.3527952045646e-05	1.99586175103767e-05	9.66101531169232e-06	1.6103863477887e-05	1.64148767314127e-05	4.21963998744806e-05	2.65452706650836e-05	1.71150085788981e-05	9.16027737319886e-06
root	Age	1.21311621809316e-21	OTU_2707	OTU	3.41007691606918e-05	3.07591044427913e-05	3.31761786116243e-05	4.40549971875387e-05	4.4237280637749e-05	2.41557952168305e-06	1.57011864387425e-05	6.50775462852905e-05	2.26126379739601e-05	4.27875214472451e-06	0
root	Age	0.0335836324693637	OTU_27080	OTU	2.11642855110689e-05	2.76495774909244e-05	4.18187125356609e-06	4.98965437759416e-05	8.64406633151418e-06	2.57661815646192e-05	2.59307473003475e-05	1.90180957180757e-05	2.99863242698166e-05	3.32791833478573e-05	3.66411094927954e-05
root	Age	2.32037477863851e-06	OTU_270	OTU	0.000116378787775152	0.000145979684199804	6.2449277386587e-05	0.000264816778674266	0.000104237270468259	0.000325298042253317	0.000101106124794933	3.62532449625819e-05	0.000244150946240583	4.61154397820309e-05	8.5495922149856e-05
root	Age	0.0106327050770847	OTU_2715	OTU	0.000147109132076938	0.000113035506763809	3.17822215271023e-05	0.000130461207140999	0.000323898250186737	0.000177947691430651	0.000165338251135243	8.91473236784801e-05	0.000117487401647314	0.000135493817916276	0.00013129730901585
root	Age	7.81531571032232e-10	OTU_27160	OTU	4.30224820225008e-05	4.22727582915956e-05	7.63888482318073e-05	2.38529819026453e-05	3.25423673657004e-05	8.85712491283784e-05	3.11644761132617e-05	2.34754619019998e-05	4.2439661125041e-05	5.56237778814187e-05	0.000146564437971182
root	Age	0.0327636921865206	OTU_27168	OTU	0.000851329667302388	8.42093515073138e-05	7.52736825641896e-06	0.000198612584005699	0.000415932132892859	6.44154539115479e-06	3.78255855115161e-05	0.000105490999686201	8.30768655999837e-05	6.56075328857759e-05	6.10685158213257e-06
root	Age	1.51713602139924e-05	OTU_27180	OTU	0.00012485441499387	9.6143211700965e-05	0.000243663698374451	9.49251320615475e-06	3.86440612467693e-05	8.85712491283784e-05	5.49541525355989e-05	2.7041354849139e-05	0.000114865646519899	0.000105542552903205	0.000396945352838617
root	Age	0.00210504091311323	OTU_2718	OTU	5.18946298128552e-05	6.44596532995106e-05	5.57582833808812e-07	8.47024255318424e-05	7.57626990232714e-05	2.17402156951474e-05	9.9202950681146e-05	5.97287068645816e-05	6.65270363581724e-05	6.46566990758371e-05	7.32822189855909e-05
root	Age	5.06889619357281e-06	OTU_27200	OTU	7.62806449684662e-05	0.000107404741742861	0.000343749817043133	7.05853546098687e-06	3.50847398161458e-05	7.24673856504914e-06	3.80634822757395e-06	4.13049266376958e-05	0.00015730530764494	8.0345456939827e-05	3.05342579106629e-05
root	Age	1.33308812093255e-17	OTU_27216	OTU	0.000136452641714222	0.000143038239785876	0.000412332505601617	4.21078149914044e-05	0.000148474551106008	0.000291479928949754	1.18948382111686e-05	5.05168167511387e-05	0.000190568825824026	0.000137395485536154	0.000244274063285303
root	Age	9.52936430901152e-11	OTU_27273	OTU	5.63554862437596e-05	9.21932720594044e-05	2.50912275213965e-06	3.50492795304175e-05	3.55932143062349e-06	1.12727044345209e-05	0.000224574545426863	5.31912364614931e-05	0.000114046348042581	0.000103640885283327	1.22137031642651e-05
root	Age	1.73279644452834e-06	OTU_2727	OTU	3.14242553021492e-05	4.79875645815131e-05	0	0.000130217809366482	9.15254082160325e-06	2.41557952168305e-06	8.56428351204138e-06	4.18992421288856e-05	5.73508934122176e-05	3.70825185876124e-05	6.10685158213257e-06
root	Age	0.0110318537367601	OTU_272	OTU	0.00199474630068611	0.00315642197995179	0.000107613486925101	0.00418352094839456	0.000942711704625135	0.000386492723469288	0.00475412893623986	0.00248602169964721	0.00322344792915755	0.00445227931503834	0.000473280997615274
root	Age	0.00218225666037371	OTU_27316	OTU	4.9267681025767e-05	7.58892658793456e-05	3.90307983666168e-06	0.000116344136219025	3.55932143062349e-05	4.83115904336609e-06	9.77755700958058e-05	0.000106976788414176	7.30814241767115e-05	4.51646059720921e-05	6.10685158213257e-06
root	Age	0.0244391683550117	OTU_27317	OTU	0.000103095348625347	0.000127154439950664	1.31031965945071e-05	0.000304247218145986	0.000137796586814138	9.50127945195332e-05	5.13857010722483e-05	7.25064899251638e-05	0.000134364950280053	0.000191117595797695	0.000143511012180115
root	Age	2.15075888232949e-10	OTU_27331	OTU	0.000136601336928585	4.07600154501469e-05	3.59640927806684e-05	5.84154658840292e-05	0.000129660994972713	6.44154539115479e-05	2.75960246499111e-05	6.00258646101766e-05	2.86754467061088e-05	4.46891890671227e-05	4.2747961074928e-05
root	Age	0.000344251420657048	OTU_27360	OTU	0.000179673384022541	0.000283471200233702	0.000130195591694358	0.000181574739789524	3.6610163286413e-05	8.13245105633293e-05	0.000513857010722483	0.000242480720405466	0.000294455872747871	0.000326135996809002	0.000225953508538905
root	Age	0.0156144711926842	OTU_273	OTU	0.000121285729849147	0.000102530348142638	6.69099400570575e-05	5.96324547566132e-05	0.000151016923556454	3.30129201296683e-05	0.000174854121704178	8.02325913106321e-05	7.61947583905176e-05	0.000165920499834317	0.000415265907585015
root	Age	1.36786782753858e-10	OTU_27403	OTU	4.29729169510463e-05	4.437379001583e-05	2.23033133523525e-06	8.32420388847417e-05	2.03389796035628e-05	9.90387603890049e-05	4.23456240317602e-05	1.66408337533163e-05	4.35866789932854e-05	8.79521274193372e-05	6.4121941612392e-05
root	Age	1.76453179890555e-07	OTU_27413	OTU	0.00204232876928242	0.000111354681384422	5.18552035442195e-05	0.000208591892760888	4.98305000287288e-05	2.25454088690418e-05	6.70868875109908e-05	7.96382758194422e-05	0.000144032672312398	8.22471245597045e-05	1.52671289553314e-05
root	Age	0.00684402623405675	OTU_27426	OTU	8.50040975444571e-05	0.000127994852640358	1.9236607766404e-05	0.000109528998532555	2.08474540936518e-05	8.85712491283784e-05	0.000238848351280265	0.000116782994018809	0.000136003547234687	0.000131215065771552	7.32822189855909e-05
root	Age	0.000223757017132434	OTU_2757	OTU	5.59094006006692e-05	9.24453958663125e-05	2.78791416904406e-06	1.21698887258394e-06	1.01694898017814e-06	1.6103863477887e-05	0.000258117989182358	0.000152441923490201	8.32407252954472e-05	3.6607101682643e-05	6.10685158213257e-06
root	Age	3.93547844538128e-19	OTU_275	OTU	5.00111570975844e-05	5.18534629541044e-05	8.14070937360866e-05	7.22891390314862e-05	5.08474490089069e-06	4.02596586947174e-06	6.66110939825441e-06	0.000156899289674125	1.17978980733705e-05	8.08208738447964e-06	0
root	Age	0.019928402160367	OTU_27614	OTU	0.000590072175665751	0.000670649326375613	0.000157517150550989	0.000547401594888257	0.000628982944240179	0.000320466883209951	0.00122897468397794	0.000591938229225108	0.000653636325203817	0.000902816702536872	0.000305342579106629
root	Age	0.0158007729739725	OTU_27627	OTU	3.672771794778e-05	4.68950280849113e-05	3.03882644425803e-05	8.08080611395738e-05	2.03389796035628e-05	2.25454088690418e-05	2.78339214141345e-05	3.26873520154427e-05	5.27628219392402e-05	5.03941919267554e-05	6.10685158213257e-05
root	Age	2.3212862034952e-12	OTU_2762	OTU	4.61946465955884e-05	6.60564374099288e-05	1.50547365128379e-05	5.89022614330628e-05	4.52542296179272e-05	2.41557952168305e-05	0.000116569414469452	0.000111136996852505	5.11242249846054e-05	2.75741804882246e-05	0.000128243883224784
root	Age	5.89246776090943e-08	OTU_27678	OTU	5.40259278853984e-05	5.31981232576144e-05	1.39395708452203e-05	6.93683657372847e-05	2.33898265440972e-05	2.01298293473587e-05	7.08932357385648e-05	2.76356703403288e-05	4.78470310753358e-05	0.000100788383853511	0.000109923328478386
root	Age	1.986100730336e-12	OTU_276	OTU	0.000645485925551875	6.588835487199e-05	0.000191808494830231	1.7281241990692e-05	0.000287288086900324	4.83115904336609e-06	5.94741910558429e-06	7.33979631619486e-05	7.96358119952507e-05	2.23445945335613e-05	1.22137031642651e-05
root	Age	1.07089397099946e-05	OTU_27729	OTU	0.000233897572193757	0.000202287334409286	0.000146644285291718	0.000366557048422283	0.00042050840330366	0.000963011035977641	8.92112865837644e-05	0.00011083983910691	0.000217277956184573	0.00024151178772445	0.000610685158213257
root	Age	2.24311129751074e-07	OTU_27771	OTU	3.62320672332351e-05	5.42906597542163e-05	6.13341117189693e-06	7.78872878453723e-06	0	4.02596586947174e-06	0.000140834884420236	3.32816675066326e-05	6.01365082350967e-05	7.89192062249188e-05	3.05342579106629e-06
root	Age	0.0390582686397537	OTU_27773	OTU	3.34564232317834e-05	4.13483043329325e-05	4.34914610370873e-05	4.79493615798073e-05	4.62711785981053e-05	2.25454088690418e-05	3.30676502270487e-05	1.96124112092656e-05	3.99817656930888e-05	6.18041976460207e-05	0.000158778141135447
root	Age	0.00220633788659893	OTU_27873	OTU	5.44720135284889e-05	7.24435738516013e-05	0.000121831849187225	5.45211014917606e-05	4.47457551278381e-05	6.36102607376536e-05	4.78172496088977e-05	4.87338702775691e-05	6.86572123991976e-05	0.000123608395292041	5.80150900302595e-05
root	Age	1.53366522246114e-34	OTU_2787	OTU	8.01962856133712e-05	7.79062563346107e-05	0.000127128886108409	7.95910722669898e-05	0.00020237284705545	1.12727044345209e-05	3.42571340481655e-05	0.000165516864296378	5.0304926507288e-05	2.94758481081022e-05	3.05342579106629e-06
root	Age	1.57411792818157e-06	OTU_278	OTU	0.000316274720951126	0.000424156284488436	0.000552007005470724	0.000344407850941256	0.000441355857397312	0.000318856496862162	0.00039300545449701	0.00026684765554425	0.000477651012276041	0.000192543846512603	0.00253128998079395
root	Age	0.0241965256009909	OTU_27913	OTU	4.31711772368642e-05	6.51319834512656e-05	1.53335279297423e-05	9.34647454144468e-05	2.186440307383e-05	9.66231808673219e-06	7.99333127790529e-05	6.38889153029107e-05	6.37414215352932e-05	7.74929555100106e-05	2.44274063285303e-05
root	Age	3.41226756530239e-16	OTU_27932	OTU	0.000102451002696439	0.000169091033166383	2.17457305185437e-05	1.82548330887591e-05	4.06779592071256e-06	2.81817610863022e-05	0.000442250084691248	8.20155377842017e-05	0.000186472333437439	0.00028097139083691	2.1373980537464e-05
root	Age	9.86288254930834e-08	OTU_2796	OTU	5.03085475263114e-05	6.53000659892044e-05	0.000145250328207196	4.28380083149548e-05	1.77966071531174e-05	3.86492723469288e-05	1.90317411378697e-05	0.000170865703717087	2.63814109696201e-05	1.56887578639899e-05	2.44274063285303e-05
root	Age	0.000910961288192313	OTU_27977	OTU	0.000149686515792572	8.0007288058845e-05	0.00024868194387873	3.16417106871825e-06	2.03389796035628e-05	0.000215791770603686	1.11811479184985e-05	0.000142635717885568	5.89894903668524e-05	4.08858538273676e-05	7.93890705677235e-05
root	Age	9.92971311859987e-29	OTU_279	OTU	0.00101281267010113	0.00109194820771909	0.000826058968287755	0.00101399512863694	0.00167593191933357	0.000993608376585627	0.00139502662540585	0.000599664330610576	0.00119175156510588	0.00143433280229265	0.00209159666688041
root	Age	0.0039380857316535	OTU_27	OTU	0.00435260631484784	0.00234954175657682	0.00297916508104048	0.00287550130814134	0.00169220310301642	0.000311609758297113	0.00129820264236694	0.0041934901058357	0.00187602965336137	0.00113577098597187	2.1373980537464e-05
root	Age	0.00114120448593326	OTU_28006	OTU	2.07181998679785e-05	2.7565536221955e-05	7.83403881501381e-05	7.78872878453723e-06	7.11864286124697e-06	4.02596586947174e-06	3.56845146335058e-06	1.60465182621264e-05	3.27719390926958e-05	3.32791833478573e-05	1.22137031642651e-05
root	Age	3.58675787678511e-09	OTU_28086	OTU	7.53389086108308e-05	9.42102625146694e-05	7.05342284768147e-05	0.000111962976277723	3.76271122665911e-05	4.34804313902948e-05	9.70618798031357e-05	6.18088110837462e-05	0.000103559327532919	0.000127411730531797	3.96945352838617e-05
root	Age	0.000300575984625467	OTU_2809	OTU	5.56120101719422e-05	8.64784657694869e-05	1.11516566761762e-06	9.85760986792993e-05	3.81355867566802e-05	1.44934771300983e-05	0.00014749599381849	7.57752251267081e-05	9.02866922003768e-05	0.000105067135998235	6.10685158213257e-06
root	Age	0.00847906133945305	OTU_280	OTU	0.000281826996290253	0.000219011546934191	0.000541134140211452	3.91870416972029e-05	0.000689491408560778	0.000801167208024877	0.000119899969168579	0.000153333396726986	0.000231042170603505	0.000275266387977277	0.000308396004897695
root	Age	2.83501915927717e-08	OTU_2810	OTU	3.21181663025121e-05	5.00045550367781e-05	7.24857683951456e-06	2.5313368549746e-05	3.55932143062349e-06	2.57661815646192e-05	0.000110621995363868	3.29845097610376e-05	5.16158040709958e-05	7.84437893199494e-05	1.22137031642651e-05
root	Age	0.029247559116764	OTU_28178	OTU	0.000162176913799104	0.000149425376227549	0.000123504597688652	0.000214676837123807	6.91525306521135e-05	0.000251220270255037	0.000107767234193187	0.000100439318011088	0.000149440042262693	0.000189215928177817	0.000396945352838617
root	Age	1.41581887543791e-07	OTU_28182	OTU	0.000383534522914874	0.000381043113507146	0.00039672018625497	0.000382621301540391	0.000339152484889409	0.000323687655905528	0.000366123120139769	0.000323010469461693	0.00038244852921176	0.00045259689353086	0.000491601552361672
root	Age	0.000703410513370787	OTU_2818	OTU	3.23164265883301e-05	4.05919329122081e-05	3.87520069497124e-05	9.24911543163796e-06	3.40677908359677e-05	3.54284996513514e-05	7.27964098523517e-05	4.72480815495944e-05	3.85070284339175e-05	3.42300171577961e-05	5.19082384481269e-05
root	Age	0.00278489083777919	OTU_281	OTU	0.00102793001689475	0.00120969002554518	0.000162535396055269	0.0024239984364127	0.000764237158603871	0.000754466003939005	0.000916378335788428	0.00118625372041497	0.00111113259493785	0.00142007029514357	0.00193587195153603
root	Age	3.81151438534743e-06	OTU_28224	OTU	0.000108101420842251	0.000158585874545211	0.000374695664319522	9.83327009047825e-05	3.86440612467693e-05	7.24673856504914e-05	3.30676502270487e-05	7.75581716002777e-05	0.000202858302983787	0.00014072340387094	0.000280915172778098
root	Age	2.2576403528406e-06	OTU_28255	OTU	3.22668615168756e-05	3.44569202774438e-05	5.43643262963592e-05	2.75039485203971e-05	2.59321989945425e-05	0.000118363396562469	2.42654699507839e-05	2.43669351387846e-05	3.71961508702097e-05	2.99512650130716e-05	0.000116030180060519
root	Age	4.23373247458847e-29	OTU_282	OTU	0.000728110899666516	0.000834529800865894	0.000253978980799914	0.000837531742112269	0.000584237189112341	0.000754466003939005	0.00132698815083797	0.00057945760391012	0.00090155604444006	0.00106065511498671	0.000754196170393373
root	Age	6.45286128106625e-12	OTU_2830	OTU	3.56868514472357e-05	5.42906597542163e-05	0.000138280542784585	7.30193323550365e-06	3.05084694053442e-05	8.05193173894349e-06	2.85476117068046e-05	1.30749408061771e-05	8.20937074272029e-05	4.70662735919696e-05	6.10685158213257e-06
root	Age	0.0031576571405287	OTU_28312	OTU	8.77797415459088e-05	9.45464275905469e-05	3.06670558594847e-06	4.50285882856059e-05	1.11864387819595e-05	2.57661815646192e-05	0.000221006093963512	6.35917575573158e-05	9.20891488504751e-05	0.000146428406730572	0.000125190457433718
root	Age	2.72412424658195e-58	OTU_28344	OTU	0.000359148507759263	0.000219767918354916	0.000320610129440067	0.000211269268280572	0.00011999997966102	1.52986703039926e-05	0.000142024368241353	0.000467131976075236	0.000151242498912791	5.70500285963268e-05	0
root	Age	2.76489699837744e-08	OTU_28352	OTU	6.67145861777489e-05	7.47967293827438e-05	7.276455981205e-05	6.7907979090184e-05	0.000159660989887968	4.67012040858722e-05	8.32638674781801e-05	0.000110542681361315	6.11196664078776e-05	6.37058652658983e-05	3.35876837017292e-05
root	Age	0.000249854950726533	OTU_2836	OTU	0.000154097807152022	0.000228676292865669	4.87884979582711e-05	0.000390166632550412	5.69491428899758e-05	0.000177947691430651	0.00022433664866264	0.000151253292507821	0.000236613400249263	0.000332316416573604	0.000210686379583574
root	Age	0.00346496928077564	OTU_28374	OTU	9.32814644773576e-05	0.000103454802101301	0.000174802218399063	9.12741654437957e-05	0.000138305061304227	2.49609883907248e-05	5.44783590071521e-05	8.88501659328851e-05	0.000119289858297413	8.60504597994596e-05	7.02287931945246e-05
root	Age	0.00716950481624094	OTU_283	OTU	0.000478947285464775	0.000690314983314447	0.000103710407088439	0.00164439536463542	0.000223728775639191	0.000746414072200062	0.000258355885946582	0.000434147466314198	0.000688046861251147	0.00113767265359175	0.000491601552361672
root	Age	3.18439098698455e-06	OTU_28421	OTU	5.61572259579417e-05	5.05088026505944e-05	7.52736825641896e-06	0.000105147838591253	4.4237280637749e-05	6.44154539115479e-05	3.37813405197188e-05	3.41731407434174e-05	5.62038755439732e-05	6.27550314559595e-05	3.35876837017292e-05
root	Age	0.00213928565738719	OTU_28433	OTU	0.000254863597419008	0.000327760948980563	0.000177590132568107	0.000282584816213991	0.000478474495173814	0.000150571123518243	0.000500058998397527	0.000298346376577313	0.000361474488192434	0.000302365151560532	0.000164884992717579
root	Age	3.48987485424975e-06	OTU_2844	OTU	2.63686180137908e-05	3.61377456568313e-05	1.9236607766404e-05	1.97152197358599e-05	7.11864286124697e-06	6.44154539115479e-06	6.66110939825441e-05	4.51679773304299e-05	3.75238702611366e-05	2.28200114385307e-05	3.05342579106629e-06
root	Age	3.22353659097502e-21	OTU_2849	OTU	3.07303443017863e-05	4.01717265673613e-05	5.38067434625504e-05	3.94304394717197e-05	3.25423673657004e-05	2.65713747385135e-05	2.92613019994747e-05	2.28811464108099e-05	3.94901866066984e-05	7.36896202702555e-05	1.52671289553314e-05
root	Age	2.87086127016856e-19	OTU_284	OTU	0.000120690948991693	0.000141357414406489	6.91402713922927e-05	0.000142631095866838	0.000152033872536632	2.01298293473587e-05	0.000201736456061419	0.000277842492131263	9.92989754508681e-05	5.8476279311235e-05	5.49616642391932e-05
root	Age	5.96003069759244e-10	OTU_285	OTU	0.000206042002036331	0.000213128658106335	0.000204075317174025	0.000280150838468824	0.000556271092157442	0.000109506271649631	0.000155346587037862	0.00026744197103544	0.000205971637197593	0.000139297153156031	0.000262594618031701
root	Age	6.81846638736449e-06	OTU_2861	OTU	3.2613817017057e-05	4.571845031934e-05	0.000143856371122674	4.1377621667854e-06	6.6101683711579e-06	6.44154539115479e-05	2.61686440645709e-06	1.72351492445061e-05	6.76740542264167e-05	3.37546002528267e-05	6.10685158213257e-06
root	Age	0.000873550658939184	OTU_28659	OTU	3.75207590910519e-05	5.02566788436863e-05	1.47759450959335e-05	4.62455771581898e-05	5.23728724791742e-05	9.66231808673219e-06	8.4453351299297e-05	3.47674562346072e-05	5.50568576757289e-05	6.60829497907452e-05	1.83205547463977e-05
root	Age	1.81214492639762e-21	OTU_28661	OTU	0.00102019786574785	0.00122347279365616	0.0010122916347799	0.00142168640095256	0.000604576168715904	0.000500830154162285	0.00120994294284007	0.000764884037161359	0.00140067267682182	0.00146998907016535	0.0010503784721268
root	Age	0.000157776728138829	OTU_2873	OTU	3.33077280174199e-05	4.79875645815131e-05	0	5.45211014917606e-05	2.13559285837409e-05	1.6103863477887e-06	8.255017718551e-05	6.35917575573158e-05	5.4401418893875e-05	1.04591719093266e-05	9.16027737319886e-06
root	Age	1.216406273314e-13	OTU_28747	OTU	7.19189186804707e-05	8.32008562796813e-05	0.000124062180522461	6.59607968940497e-05	3.05084694053442e-06	3.62336928252457e-05	6.51837133972039e-05	0.000168191284006732	4.2767380515968e-05	7.17879526503779e-05	3.66411094927954e-05
root	Age	0.00134387318144071	OTU_28751	OTU	8.91675635466346e-05	9.96729449976788e-05	1.28244051776027e-05	8.76231988260439e-05	4.372880614766e-05	2.33506020429361e-05	0.00018555947609423	7.72610138546827e-05	0.000106672661746725	0.000122657561482103	5.19082384481269e-05
root	Age	0.0014224542246565	OTU_28780	OTU	6.11632981748455e-05	7.4628646844805e-05	9.9528535834873e-05	7.66702989727884e-05	8.13559184142511e-05	4.58960109119779e-05	5.13857010722483e-05	0.000115000047545239	6.22666842761219e-05	5.75254455012962e-05	0
root	Age	1.22810975687944e-18	OTU_28816	OTU	3.00859983728778e-05	3.58015805809538e-05	1.89578163494996e-05	1.21698887258394e-06	5.59321939097976e-06	6.9246612954914e-05	8.39775577708502e-05	1.45607295341517e-05	4.12926432567967e-05	5.8476279311235e-05	6.10685158213257e-06
root	Age	2.58221255412082e-12	OTU_28817	OTU	0.000246536665414653	0.000218507299320375	0.000214669391016393	0.000160155735632047	0.000213559285837409	0.000446077018337469	0.000278815007669792	0.000266550497798655	0.000201219706029152	0.00011695255862247	0.00069923450615418
root	Age	1.62207521472065e-64	OTU_28848	OTU	0.000147604782791483	0.000209598924809621	0.00028408845382559	0.000233175067987083	0.000136271163343871	0.000155402282561609	0.000122992627103483	0.000103410895467037	0.00026659972451908	0.000246741373679114	0
root	Age	0.000470682101533101	OTU_2886	OTU	0.000121533555206419	7.26956976585094e-05	0.000105940738423674	6.45004102469489e-05	0.000194237255214025	5.3142749477027e-05	5.23372881291418e-05	9.41990053535939e-05	6.86572123991976e-05	5.37221102615411e-05	4.88548126570606e-05
root	Age	1.36635496058875e-05	OTU_28873	OTU	0.000144829138790031	0.000125305532033338	2.59276017721098e-05	7.37495256785869e-05	3.81355867566802e-05	4.58960109119779e-05	0.000260496956824592	0.000194935481110276	0.000106017222964871	7.74929555100106e-05	7.63356447766572e-05
root	Age	0.0281470654581593	OTU_2887	OTU	2.47329706557925e-05	3.08431457117606e-05	5.01824550427931e-06	3.48058817559008e-05	3.20338928756114e-05	2.01298293473587e-05	4.90067334300146e-05	2.31783041564048e-05	3.17887809199149e-05	4.27875214472451e-05	1.52671289553314e-05
root	Age	0.00506584214814706	OTU_28893	OTU	2.80538304432436e-05	2.65570409943225e-05	4.7394540873749e-06	3.50492795304175e-05	4.01694847170365e-05	1.36882839562039e-05	3.68739984546226e-05	2.02067267004555e-05	2.68729900560105e-05	3.80333523975512e-05	1.22137031642651e-05
root	Age	0.00113726728616473	OTU_288	OTU	6.43850278193877e-05	8.202427851411e-05	9.3395124662976e-05	7.88608789434395e-05	5.94915153404211e-05	0.000147350350822666	7.54132742588088e-05	0.000115891520782024	7.91442329088602e-05	3.32791833478573e-05	0.000100763051105187
root	Age	0.0315292832693122	OTU_2896	OTU	9.25379884055402e-05	0.000103622884639239	0.000197663114585224	0.000107338418561904	1.98305051134737e-05	0.000103869919432371	1.97454314305399e-05	0.000107868261650961	0.000123222490988536	4.1361270732337e-05	9.46561995230549e-05
root	Age	2.76659530209071e-07	OTU_2898	OTU	0.00014547348471894	0.000215061607292631	6.69099400570575e-06	0.000207374903888304	7.01694796322916e-05	5.23375563031327e-05	0.000400380254187935	0.000166111179787568	0.000254310247359319	0.000198248849372236	9.46561995230549e-05
root	Age	8.73243037820471e-05	OTU_289	OTU	0.000205496786250332	0.000245820711735422	0.000454430009554182	0.000170621839936269	0.000189660984803223	0.000106285498954054	0.000141310677948683	0.000255258503466048	0.000265452706650836	0.000193970097227511	0.000116030180060519
root	Age	0.00724168489995011	OTU_28	OTU	0.00126807278809177	0.00130507686582542	0.000964060719655436	0.00134915386414656	0.0020420335521977	0.00176498343717641	0.00155299007685017	0.00103143453496001	0.00150668989978669	0.00117475517217936	0.00119694291009798
root	Age	2.72067539263146e-18	OTU_29034	OTU	0.000114792705488608	0.000174637756918361	4.71157494568446e-05	0.000126080047199696	3.61016887963239e-05	3.54284996513514e-05	0.00033091439903471	0.000140852771411999	0.000182375841050852	0.000229626365100215	2.44274063285303e-05
root	Age	2.86425350498002e-25	OTU_29054	OTU	2.35434089408846e-05	3.41207552015663e-05	5.29703692118372e-05	4.28380083149548e-05	2.59321989945425e-05	6.44154539115479e-06	9.51587056893487e-06	1.39664140429619e-05	4.83386101617262e-05	3.0426681918041e-05	0
root	Age	0.000182678344686948	OTU_29056	OTU	4.33198724512277e-05	7.24435738516013e-05	1.95153991833084e-06	2.92077329420146e-06	2.54237245044535e-06	4.02596586947174e-06	0.000200546972240302	2.37726196475947e-05	0.000103395467837455	6.22796145509901e-05	6.10685158213257e-05
root	Age	5.99514114859952e-09	OTU_29067	OTU	4.0643358592685e-05	4.78194820435744e-05	7.52736825641896e-06	8.5189221080876e-06	5.08474490089069e-06	1.28830907823096e-05	0.000120613659461249	2.228683091962e-05	5.84979112804619e-05	5.89516962162044e-05	3.96945352838617e-05
root	Age	9.95596826395343e-05	OTU_29078	OTU	5.01102872404934e-05	3.87430249948819e-05	0.000100922492919395	1.43604686964905e-05	2.8983045935077e-05	0.000152986703039926	9.51587056893487e-06	2.91214590683035e-05	3.93263269112349e-05	4.42137721621533e-05	9.16027737319886e-05
root	Age	1.8096078877878e-08	OTU_29086	OTU	0.000706302268226539	4.09280979880856e-05	6.35644430542046e-05	3.04247218145986e-05	4.52542296179272e-05	1.12727044345209e-05	3.18781664059318e-05	8.4987115240151e-05	2.40873752331314e-05	2.1869177628592e-05	2.44274063285303e-05
root	Age	2.53113128063847e-10	OTU_29089	OTU	0.000141458713931126	0.000234979388038373	1.00364910085586e-05	5.59814881388614e-06	5.59321939097976e-06	2.33506020429361e-05	0.000651123443679368	0.00011321710107167	0.000222193747048477	0.000500138584027799	2.1373980537464e-05
root	Age	0.000250492053680659	OTU_2908	OTU	2.15112410112504e-05	3.58015805809538e-05	2.78791416904406e-07	7.30193323550365e-07	0	4.83115904336609e-06	0.000100392434502263	4.66537660584046e-05	3.67045717838192e-05	2.09183438186532e-05	3.05342579106629e-06
root	Age	2.97744141728881e-05	OTU_29095	OTU	5.07546331694018e-05	6.77372627893163e-05	4.96248722089843e-05	4.21078149914044e-05	3.15254183855223e-05	9.34024081717445e-05	0.000108243027721634	5.02196590055438e-05	7.01319496583689e-05	9.03292119441841e-05	5.80150900302595e-05
root	Age	4.49363796386946e-06	OTU_29166	OTU	4.96146365259485e-05	6.81574691341631e-05	4.6000583789227e-05	0.000117074329542575	2.03389796035628e-05	9.17920218239558e-05	3.92529660968563e-05	4.4870819584835e-05	9.17614294595481e-05	4.08858538273676e-05	4.2747961074928e-05
root	Age	0.00308998825001714	OTU_2916	OTU	8.1881498042824e-05	4.55503677814013e-05	6.16129031358737e-05	2.23925952555445e-05	3.05084694053442e-05	3.05973406079853e-05	5.44783590071521e-05	6.21059688293411e-05	3.81793090429906e-05	4.65908566870002e-05	6.10685158213257e-06
root	Age	0.0132349095252671	OTU_29185	OTU	0.000100121444338078	0.000124044912998798	0.000154450444965041	0.000129244218268415	0.000162711836828502	0.000130441294170885	9.30176348113384e-05	8.79586926961003e-05	0.000144851970789715	0.000117903392432409	0.000146564437971182
root	Age	1.02801361483006e-71	OTU_291	OTU	0.000622239907039717	0.000871676041750358	0.000505727630264593	0.000833880775494517	0.000453050770669361	0.000825323003241708	0.00122088619399434	0.000254069872483668	0.00109065013300491	0.00134115108891865	0.000122137031642651
root	Age	0.00253042844354081	OTU_2920	OTU	0.000106862294055889	4.19365932157181e-05	4.23762953694697e-05	5.42777037172438e-05	0.000756610041252535	1.851944299957e-05	2.94991987636981e-05	4.60594505672147e-05	3.01501839652801e-05	7.13125357454085e-05	3.05342579106629e-05
root	Age	0.00229678516678312	OTU_2923	OTU	2.28494979405217e-05	3.227184728424e-05	5.57582833808812e-07	5.35475103936935e-06	3.71186377765021e-05	2.41557952168305e-06	8.56428351204138e-05	3.26873520154427e-05	3.76877299566001e-05	1.90166761987756e-05	1.22137031642651e-05
root	Age	2.74515726572601e-05	OTU_29250	OTU	8.22284535430055e-05	0.000106816452860076	7.276455981205e-05	8.8596789924111e-05	7.77965969836276e-05	0.000123194555605835	0.000153681309688298	0.00013253235453534	0.000116012664388143	4.9918775021786e-05	3.66411094927954e-05
root	Age	0.00872635238697099	OTU_2928	OTU	2.43364500841565e-05	3.46250028153825e-05	2.78791416904406e-06	8.61628121789431e-05	2.186440307383e-05	4.83115904336609e-06	1.14190446827218e-05	3.80361914361515e-05	3.88347478248445e-05	2.1869177628592e-05	3.05342579106629e-06
root	Age	0.0149338917623221	OTU_29294	OTU	7.18693536090162e-05	0.000102362265604699	5.74310318823076e-05	0.000104417645267702	5.44067704395304e-05	7.97141242155406e-05	0.000138693813542226	8.29070110209865e-05	0.000117323541951851	9.41325471839393e-05	7.63356447766572e-05
root	Age	3.81333524769191e-22	OTU_29299	OTU	0.00728244725359443	0.00728864713390699	0.0090986366820922	0.00777655889581139	0.00822762572413123	0.00485048367953956	0.00526727225666967	0.0110031570038892	0.00616440174333607	0.00528568514944968	0.0029343421852147
root	Age	0.000224512229876977	OTU_292	OTU	0.000933805946202666	0.0012702837804721	0.000669656983404383	0.00112035995610078	0.000708813439184163	0.00137607513418544	0.00192934275785154	0.000795491284957637	0.00131120528309876	0.0020252760151696	0.000537402939227666
root	Age	2.22355928465902e-10	OTU_29449	OTU	2.69138337997902e-05	4.09280979880856e-05	8.64253392403659e-06	2.82341418439475e-05	1.06779642918705e-05	4.83115904336609e-06	8.08848998359464e-05	1.99095689548605e-05	4.2767380515968e-05	7.55912878901331e-05	0
root	Age	0.0299739731376478	OTU_2944	OTU	8.19310631142785e-05	9.35379323629144e-05	0.000161420230387651	4.28380083149548e-05	2.33898265440972e-05	4.50908177380835e-05	8.51670415919671e-05	0.000116188678527619	9.12698503731577e-05	6.98862850305004e-05	5.49616642391932e-05
root	Age	0.0319005562783734	OTU_29461	OTU	0.000122574421706964	7.10148722791219e-05	5.18552035442195e-05	4.28380083149548e-05	3.91525357368584e-05	0.000261687781515663	0.000114904137119889	3.98191379097211e-05	6.9148791485588e-05	9.17554626590923e-05	0.000293128875942364
root	Age	0.0183375981491014	OTU_29574	OTU	0.000405244024211943	0.00040474275135651	0.00026763976022823	0.000520871237465927	0.00042101687779375	0.000239142372646622	0.000408230847407306	0.000415129370596122	0.000385070284339175	0.00049158107973835	0.00010686990268732
root	Age	2.76450617879314e-13	OTU_29596	OTU	3.23164265883301e-05	4.2356799560565e-05	9.64618302489245e-05	1.70378442161752e-05	7.11864286124697e-06	1.44934771300983e-05	2.09349152516567e-05	1.72351492445061e-05	4.9977207116361e-05	6.0853363836082e-05	3.96945352838617e-05
root	Age	6.22684446883751e-06	OTU_29630	OTU	0.000105375341912254	0.000137323433495959	1.28244051776027e-05	0.000257271447664245	2.44067755242753e-05	2.97921474340909e-05	0.00012632318180261	7.78553293458726e-05	0.000142394075357763	0.000226773863670399	7.93890705677235e-05
root	Age	9.83613592785462e-05	OTU_2964	OTU	6.05685173173916e-05	9.01762816041394e-05	8.64253392403659e-06	4.67323727072234e-05	5.44067704395304e-05	1.44934771300983e-05	0.000202212249589866	7.1615016688379e-05	9.96266948417951e-05	0.00010173921766345	3.05342579106629e-05
root	Age	4.83379337340565e-08	OTU_2969	OTU	5.84372192448484e-05	5.7148062899175e-05	6.02189460513517e-05	8.37288344337752e-05	0.000198305051134737	1.36882839562039e-05	2.85476117068046e-05	7.96382758194422e-05	4.50614162524567e-05	6.51321159808065e-05	0
root	Age	1.47151992883323e-31	OTU_29774	OTU	0.000330004245744021	0.00046533650628343	0.000680251057246751	0.000570037587918319	0.000312711811404778	0.000149765930344349	0.000179612056988646	0.00106620199119462	0.00026987691842835	0.000127411730531797	0.000103816476896254
root	Age	6.92410697843936e-91	OTU_29866	OTU	0.000614012105178271	0.000705778576804811	0.000648468835719648	0.000630887031547516	0.000910169337259434	0.000107895885301843	0.000827880739497334	0.00151788176449892	0.000466508552984524	0.000199199683182175	7.32822189855909e-05
root	Age	0.00061449557086606	OTU_2997	OTU	0.000116527482989515	0.000144298858820417	0.000233627207365892	0.000104174247493185	0.000135254214363692	3.4623306477457e-05	0.000107291440664741	0.000198798531803011	0.000139280741143957	9.08046288491535e-05	2.1373980537464e-05
root	Age	7.76262999580393e-24	OTU_299	OTU	0.000497038536545665	0.00067098549145149	0.000249518318129443	0.000650115455734342	0.000340169433869587	0.000574907926160565	0.00105102790433886	0.000398785694588401	0.00069476510876515	0.00107158970380101	0.00045190701707781
root	Age	6.62108988580698e-06	OTU_29	OTU	0.0172445805303046	0.00676792743137274	0.00734726900109872	0.0073866356610355	0.00680288020290166	0.00738845256365455	0.00566884199467872	0.0058652995825528	0.00712248938271103	0.0055153115145499	0.0174808626538545
root	Age	0.000106210865364001	OTU_30018	OTU	0.000164655167371829	0.00019632040431246	8.75405049079835e-05	0.000177923773171772	8.7966086785409e-05	0.000429167961685688	0.000307124722612373	0.000167894126261137	0.000208921111715935	0.000206330936756715	0.00018931239904611
root	Age	5.99154691161523e-09	OTU_3001	OTU	8.86223477606352e-05	0.000131860751012949	1.7842650681882e-05	9.58987231596147e-05	4.88135510485507e-05	5.3142749477027e-05	0.000264303305052166	9.03359546608598e-05	0.000134856529366443	0.000198724266277205	7.32822189855909e-05
root	Age	1.24590638857663e-05	OTU_30041	OTU	0.000215855886184321	0.000189765185332849	0.000320610129440067	0.000114153556248374	0.00010372879597817	0.000101454339910688	0.000152016032338735	0.000361343818643439	0.000132234774239027	0.000102214634568419	6.10685158213257e-05
root	Age	0.0179561191954947	OTU_30067	OTU	0.000113652708845155	0.000181361058435911	1.00364910085586e-05	0.000500425824406517	4.32203316575709e-05	2.57661815646192e-05	1.57011864387425e-05	7.75581716002777e-05	0.000168120047545529	0.000410760205893553	2.1373980537464e-05
root	Age	0.0335836324693637	OTU_300	OTU	0.000675274533496026	0.000733428154295736	0.000290779447831296	0.000984787395694926	0.000910169337259434	0.000499219767814496	0.000865468428244626	0.00084987115240151	0.000701483356279153	0.000734043701272739	0.000128243883224784
root	Age	6.34628594136546e-24	OTU_30136	OTU	0.000209808947466873	0.000243635638742218	3.09458472763891e-05	0.000368991026167451	6.35593112611337e-05	0.000211765804734214	0.000302604684092129	9.89535292831129e-05	0.000255621124923027	0.000437858969476808	0.000259541192240634
root	Age	0.00212404881362451	OTU_30138	OTU	0.0002795965680748	0.000144803106434233	0.000133541088697211	0.000127540433846797	0.000496779576817021	0.00121584169258047	0.000171285670240828	0.000163733917822808	0.00013944460083942	0.000108395054333021	0.000283968598569165
root	Age	1.2895295968434e-18	OTU_301	OTU	0.000543530573569981	0.000594760060496267	0.000414841628353756	0.000878179170456573	0.00145728788859527	0.000281012417689128	0.000471273489926499	0.000336382568013465	0.000630859827534393	0.000955587978988474	0.000259541192240634
root	Age	0.000205796081608131	OTU_30220	OTU	6.17580790322995e-05	2.99186917530975e-05	3.34549700285287e-06	4.42983949620555e-05	0.000258305040965247	1.69090566517813e-05	3.85392758041862e-05	3.03100900506832e-05	2.90031660970357e-05	2.8049597393194e-05	5.49616642391932e-05
root	Age	0.0163136933236565	OTU_3022	OTU	3.89581461632323e-05	5.79884755888688e-05	6.13341117189693e-06	4.11342238933373e-05	1.77966071531174e-05	2.25454088690418e-05	0.000118710485347463	5.40827096982779e-05	5.91533500623158e-05	6.37058652658983e-05	3.96945352838617e-05
root	Age	2.05019579169726e-07	OTU_3029	OTU	1.98755936532521e-05	2.8910196525465e-05	0	4.86795549033577e-07	2.03389796035628e-06	6.44154539115479e-06	8.13606933643931e-05	4.51679773304299e-05	2.58898318832296e-05	1.47379240540511e-05	9.16027737319886e-06
root	Age	1.1302192821218e-08	OTU_30313	OTU	0.000534658425779626	0.000453570728627717	0.000163371770305982	0.000888401876986278	5.49152449296195e-05	3.14025337818796e-05	0.000276198143263335	0.000621951161530196	0.000488301892481167	0.000151657992685236	1.52671289553314e-05
root	Age	2.19729002201379e-10	OTU_30386	OTU	9.34301596917211e-05	3.42047964705356e-05	5.65946576315944e-05	1.75246397652088e-05	0.000533898214593523	0.000167480180170025	3.14023728774851e-05	1.72351492445061e-05	4.2111941734114e-05	3.94596031124594e-05	2.74808321195966e-05
root	Age	0.0352595234390508	OTU_303	OTU	0.000331392067744747	0.000457352585731339	0.00020184498583879	0.000536205297260485	0.000212033862367142	0.000261687781515663	0.00059831036202178	0.000417803790306477	0.000440946440492221	0.00060045155097634	0.000250380914867436
root	Age	9.05238133222165e-14	OTU_3045	OTU	0.00137721507543457	0.00204438790894902	0.000294682527667957	0.00184519852861177	0.000798813423929928	0.000514518438118489	0.00373212443713626	0.000905439650827763	0.00258095406324525	0.00256772670373968	0.000387785075465418
root	Age	1.64187426379701e-08	OTU_30492	OTU	0.000326534690742206	0.000437182681178689	0.000136607794283159	0.000376292959402955	7.62711735133604e-05	0.000553972903639312	0.000753181155531195	0.000686434392324297	0.000364260103015313	0.000230101782005185	0.000564883771347263
root	Age	3.77867173576379e-18	OTU_3061	OTU	6.09650378890276e-05	8.69827133833032e-05	2.50912275213965e-06	5.4034305942727e-05	1.22033877621377e-05	2.57661815646192e-05	0.000191268998435591	0.000120943202457138	8.4879322250082e-05	4.94433581168166e-05	1.83205547463977e-05
root	Age	1.16768565739923e-12	OTU_30649	OTU	0.000443855214874993	0.000547865032411356	0.000229166544695422	0.000994766704450115	0.000474915173743191	0.000224648895516523	0.000383013790399628	0.000293294694902199	0.000524842604569523	0.0010359334359283	0.000458013868659943
root	Age	0.000619228098230131	OTU_30744	OTU	5.46207087428523e-05	4.3701459864075e-05	0.000117092395099851	2.21491974810278e-05	2.44067755242753e-05	0.000419505643598956	2.14107087801035e-06	1.72351492445061e-05	4.48975565569932e-05	3.28037664428879e-05	0.000363357669136888
root	Age	3.63851476178567e-33	OTU_30778	OTU	0.00105885862148235	0.00124658414262274	0.00208396584136044	0.000841182708730021	0.000863898158661329	0.00122147804479773	0.000928273173999596	0.00268660317792379	0.000730158802985261	0.000570975702868238	0.000412212481793949
root	Age	9.42043724175825e-55	OTU_307	OTU	0.000297142603369691	0.000358183888347476	0.000160862647553842	0.000149446233553308	0.000421525352283839	5.47531358248157e-05	0.000730580962929975	0.000662364614931107	0.000275284288378644	0.000146903823635542	0.000134350734806917
root	Age	8.18630260447991e-06	OTU_30860	OTU	0.000200936799676519	0.000155392306324374	1.28244051776027e-05	0.000335158735509618	0.000349321974691191	7.24673856504914e-06	0.000101344021559156	0.000165814022041973	0.000176968471100557	9.69850486137556e-05	2.1373980537464e-05
root	Age	4.49502272385826e-08	OTU_30878	OTU	0.0004290352585101	0.00049626369326416	0.000283809662408685	0.000297918876008549	0.000725084622867013	0.000190025589039066	0.000871415847350211	0.000749431834390422	0.000445206792574272	0.000310447238945012	3.96945352838617e-05
root	Age	1.33475884045734e-11	OTU_30903	OTU	0.000147803043077301	9.78240370803525e-05	4.79521237075578e-05	6.30400235998482e-05	0.000107796591898883	9.90387603890049e-05	0.000174378328175731	0.000115000047545239	9.45470442824273e-05	7.74929555100106e-05	0.000112976754269453
root	Age	4.402472852978e-17	OTU_30955	OTU	0.00068855797264583	0.000146988179427437	0.000179820463903342	0.000158208553435913	0.00157423702131576	0.000228674861385995	0.000108005130957411	0.000234160303528808	0.000120764595556584	6.9410868125531e-05	0.00023816721170317
root	Age	0.0135052745772933	OTU_309	OTU	0.000393001451562683	0.00044382194142727	0.00105634067865079	0.000262869596478132	0.000605593117696082	0.000721453083809337	9.80134668600292e-05	0.000808863383509409	0.000348201852859892	0.000168297584359164	0.000244274063285303
root	Age	0.000307832898359828	OTU_30	OTU	0.00358003554608664	0.00498146217689074	0.015576634045283	0.000622854904988462	0.00270915208319456	0.00331900626279251	0.000200546972240302	0.0035251823359927	0.00627320458112382	0.00329844248667763	0.0066839490566441
root	Age	7.89568188569102e-08	OTU_3106	OTU	7.3951086610105e-05	8.52178467349463e-05	4.71157494568446e-05	0.000113179965150307	6.86440561620244e-05	3.62336928252457e-05	9.04007704048813e-05	5.28940787158982e-05	8.66817789001803e-05	0.000124083812197011	0.000140457586389049
root	Age	1.14154413827865e-51	OTU_31112	OTU	9.22405979768133e-05	8.89997038385681e-05	0.000134098671531019	0.000107095020787387	0.000117966081700664	1.36882839562039e-05	3.28297534628253e-05	0.000218410943012276	4.6208434120701e-05	1.9492093103745e-05	3.05342579106629e-06
root	Age	2.92404668061304e-10	OTU_31196	OTU	0.000405194459140488	0.000613921469821285	0.00123699751680485	0.000194474821838914	0.000188135561332956	0.000171506146039496	0.000492208405178156	0.000403837376263515	0.000651178429771865	0.000929915466120127	4.88548126570606e-05
root	Age	2.14193799792686e-11	OTU_311	OTU	0.000602810399029556	0.000655774021768033	0.000922799589953584	0.000548375185986324	0.000480508393134171	0.00122952997653667	0.000532888751860353	0.000323307627207288	0.000658388256372258	0.00109013096309481	0.00123358401959078
root	Age	0.00626989704668141	OTU_31231	OTU	7.25136995379247e-05	6.76532215203469e-05	7.33221426458588e-05	4.42983949620555e-05	0.000187118612352778	0.000198882713951904	8.56428351204138e-05	8.37984842577713e-05	6.29221230579759e-05	5.70500285963268e-05	5.80150900302595e-05
root	Age	0.00316895720468462	OTU_3126	OTU	4.72355130961327e-05	4.35333773261363e-05	5.29703692118371e-06	4.40549971875387e-05	0.000120508454151109	1.851944299957e-05	7.56511710230322e-05	4.42765040936451e-05	4.48975565569932e-05	4.08858538273676e-05	2.74808321195966e-05
root	Age	6.7045256618549e-24	OTU_312	OTU	0.000657976323558407	0.000862935749777543	0.000437144941706109	0.000766459591953367	0.000232881316460794	0.000474258779423772	0.00132056493820394	0.000396111274878046	0.000927609736018753	0.00146333323349578	0.000598471455048992
root	Age	6.36512351286742e-17	OTU_3136	OTU	2.22547170830678e-05	3.50452091602294e-05	5.52007005470724e-05	3.13983129126657e-05	9.15254082160325e-06	9.66231808673219e-06	2.14107087801035e-05	5.3488394207088e-06	2.91670257924992e-05	0.000105067135998235	0
root	Age	0.00950471929474484	OTU_31390	OTU	2.58234022277914e-05	3.40367139325969e-05	2.09093562678305e-05	5.11135326485256e-05	3.30508418557895e-05	3.70388859991401e-05	2.85476117068046e-05	3.77390336905566e-05	3.14610615289879e-05	3.09020988230104e-05	6.4121941612392e-05
root	Age	9.80260609274866e-13	OTU_314	OTU	0.000579465250374489	0.000630897806153098	0.000451084512551329	0.000402093123501735	0.000452542296179272	0.00256937141789687	0.00100796859001443	0.000361343818643439	0.000742612139840486	0.000771126219860351	0.000418319333376081
root	Age	0.00720519409465595	OTU_3156	OTU	0.000125201370494052	0.000152871068255293	6.44008173049178e-05	0.000140683913670704	0.000177966071531174	0.000126415328301413	0.000240275731865605	0.00015541350094615	0.000158124606122257	0.000149756325065358	4.88548126570606e-05
root	Age	9.68214058413783e-10	OTU_315	OTU	0.000567420938011047	0.000702753091121914	0.000644565755882987	0.000637458771459469	0.00133322011301354	0.000157012668909398	0.000816223798050388	0.000447222407120375	0.000794391803606945	0.000914226708256138	0.000262594618031701
root	Age	6.23529780739052e-08	OTU_316	OTU	0.000867686140882371	0.0010466499637446	0.00104881331039438	0.00110405230520815	0.00125644046501009	0.00102259533084582	0.000988698952112333	0.000855517149567814	0.00107541118132681	0.00129741273366147	0.000864119498871759
root	Age	1.39693669415948e-14	OTU_31705	OTU	3.91068413775957e-05	6.53841072581738e-05	4.18187125356609e-06	5.96324547566132e-05	3.55932143062349e-06	3.2207726955774e-06	0.000123230523867707	2.82299858315187e-05	7.40645823494924e-05	0.000109821305047929	0
root	Age	0.00781069526617904	OTU_3179	OTU	2.02225491534335e-05	3.30282187049644e-05	0	4.84361571288409e-05	2.54237245044535e-06	4.83115904336609e-06	4.61519722593341e-05	2.43669351387846e-05	4.19480820386506e-05	2.61479297733165e-05	0
root	Age	2.17714731786517e-06	OTU_317	OTU	0.000387747553988506	0.000354317989974885	0.000547267551383349	0.000256784652115212	7.77965969836276e-05	0.000546726165074263	0.000285000323539599	0.000578863288418931	0.000279216921069768	0.000206806353661685	0.000393891927047551
root	Age	2.71867353991713e-08	OTU_31813	OTU	0.000117717044704423	0.000151274284144875	7.08130198937191e-05	0.00012048189838581	4.4237280637749e-05	0.000125610135127518	0.000250029499198764	9.33075321168091e-05	0.000141574776880446	0.000276692638692185	0.000122137031642651
root	Age	1.7788479238474e-11	OTU_31831	OTU	4.82763795966771e-05	7.31159040033563e-05	0.000107613486925101	3.35888928833168e-05	2.99999949152551e-05	2.49609883907248e-05	8.23122804212866e-05	9.89535292831129e-05	6.37414215352932e-05	6.79846174106228e-05	1.52671289553314e-05
root	Age	0.00169227719020888	OTU_31832	OTU	3.33077280174199e-05	4.42057074778913e-05	1.19880309268895e-05	4.89229526778745e-05	2.79660969548988e-05	2.57661815646192e-05	6.70868875109908e-05	3.23901942698478e-05	4.52252759479201e-05	6.32304483609289e-05	2.44274063285303e-05
root	Age	0.00540371781985463	OTU_31934	OTU	0.000164407342014556	0.000111354681384422	5.68734490484988e-05	3.82134505991358e-05	0.000117966081700664	0.000181973657300123	0.00022933248071133	8.91473236784801e-05	0.000111752312306093	0.000156887578639899	3.96945352838617e-05
root	Age	0.0130633872051562	OTU_31973	OTU	0.0002448514529852	0.000334568291767082	4.90672893751755e-05	0.00048046720689614	0.000383389765527158	8.45452832589066e-05	0.000435588975292994	0.000379173283379135	0.000343777641082379	0.000283348475361757	3.35876837017292e-05
root	Age	0.00279421380077719	OTU_31	OTU	0.00434016548191276	0.00189118067561785	7.44373083134764e-05	0.00428404422926999	0.00105813541387535	0.000119973782910258	0.00110265150217533	0.000988643819594344	0.00202514197623313	0.00145715281373118	0.0114564535680807
root	Age	8.51357384814765e-11	OTU_32075	OTU	3.67772830192345e-05	6.08458787338275e-05	1.00364910085586e-05	1.50906620200409e-05	1.52542347026721e-06	4.02596586947174e-06	0.000148923374403831	2.13953576828352e-05	6.9476510876515e-05	0.000106968803618113	9.16027737319886e-06
root	Age	0.000252165767416937	OTU_3209	OTU	3.33572930888744e-05	4.20206344846875e-05	6.6631148640153e-05	2.9937926265565e-05	2.54237245044535e-05	3.14025337818796e-05	3.28297534628253e-05	5.3488394207088e-05	3.30996584836227e-05	5.27712764516023e-05	2.1373980537464e-05
root	Age	5.73109064527851e-27	OTU_32122	OTU	0.000904810379401787	0.00102950554487484	0.000802082906433976	0.000796640915993449	0.000505423643148535	0.0011111665799742	0.00145117026176257	0.000824018428534751	0.00109032241361399	0.00117760767360918	0.00105648532370894
root	Age	1.00576371743006e-08	OTU_32144	OTU	0.000175906438591999	0.000217582845361712	0.000101480075753204	0.00039333080361913	0.000131694892933069	0.000120778976084152	0.000144879129412033	8.35013265121763e-05	0.000228748134867016	0.000377005605640727	0.000363357669136888
root	Age	3.27813774610878e-06	OTU_3215	OTU	2.95407825868784e-05	4.64748217400644e-05	1.39395708452203e-06	9.73591098067154e-07	0	8.05193173894349e-06	0.000129415839737514	6.62661772676702e-05	4.42421177751393e-05	2.61479297733165e-05	1.52671289553314e-05
root	Age	3.51573664993355e-05	OTU_3223	OTU	2.17590663685228e-05	3.43728790084744e-05	1.17092395099851e-05	5.79286703349957e-05	5.0847449008907e-07	1.36882839562039e-05	3.0688682584815e-05	3.71447181993667e-05	2.96586048788897e-05	3.13775157279798e-05	0.000112976754269453
root	Age	5.75922187105429e-08	OTU_32258	OTU	0.00206735913036694	0.0032675245375293	0.0013543687033216	0.00461409161151476	0.000482542291094527	0.00045171337055473	0.0035839147530251	0.00278109934102298	0.00353871398322929	0.00370254685590161	0.000418319333376081
root	Age	1.06072080393968e-08	OTU_322	OTU	0.00100483269359696	0.000139592547758132	0.000268754925895847	1.75246397652088e-05	0.000175423699080729	0.000518544403987961	0.000148685477639607	8.64729039681257e-05	0.00021055970867057	1.75904254838674e-05	0.000146564437971182
root	Age	8.12156620003524e-44	OTU_32328	OTU	5.13494140268557e-05	5.16853804161656e-05	7.38797254796676e-05	5.23305215211095e-05	4.83050765584616e-05	9.66231808673219e-06	3.21160631701552e-05	0.00011262278558048	3.27719390926958e-05	1.37870902441123e-05	2.1373980537464e-05
root	Age	1.73804612128851e-08	OTU_32353	OTU	0.00118519998861986	0.00129978226588035	0.000283530870991781	0.00147718109354239	0.000438813484946867	0.000184389236821806	0.00199357488419186	0.000864431881935662	0.00144475093490149	0.00167489375620716	0.000662593396661384
root	Age	2.43891384053045e-19	OTU_323	OTU	0.000721023094448524	0.000992023138914503	0.000151941322212901	0.00180990585130684	0.000851186296409102	0.000312414951471007	0.00090947932962595	0.000418100948052072	0.00100527923166844	0.00195634056394904	0.000448853591286744
root	Age	0.00112785767033881	OTU_3244	OTU	0.000601571272243193	0.000827218210465558	0.000713148444441471	0.00113642420921889	0.000239999959322041	0.00103306284210645	0.00062233793520834	0.000979134771735306	0.000706726866533984	0.000882373775623188	0.00115724837481412
root	Age	7.30866949998766e-26	OTU_32452	OTU	0.000169066458731279	0.000223297651651629	0.0003543438908855	8.47024255318424e-05	5.79660918701539e-05	0.000304363019732064	0.00024693684126386	0.000107273946159771	0.00026610814543269	0.000279069723217032	0.000259541192240634
root	Age	0.0345284517348076	OTU_32491	OTU	3.08790395161497e-05	2.8910196525465e-05	1.61699021804555e-05	4.6002179383673e-05	5.69491428899758e-05	6.36102607376536e-05	2.30759861296671e-05	1.87209379724808e-05	3.04779033562071e-05	3.80333523975512e-05	4.58013868659943e-05
root	Age	0.00179455217257818	OTU_324	OTU	0.00134926037513423	0.00126725829478921	0.00133262297280306	0.00147036595585592	0.00335542316009777	0.00108540039840958	0.00101296442206312	0.00114078858533895	0.00130317615802105	0.00138821736251062	0.00112060726532133
root	Age	7.57476981755829e-18	OTU_32586	OTU	0.000140120457001854	0.000184806750463656	0.0002721004228987	0.000175002999877571	7.06779541223807e-05	0.000348648644296253	0.000119899969168579	0.000293294694902199	0.000139116881448493	0.000128837981246705	0.000280915172778098
root	Age	1.54589671854847e-13	OTU_325	OTU	0.00214567194326504	0.00231525291883731	0.000528030943616945	0.00309139513413773	0.000691525306521134	0.000749634844895639	0.00308171468374956	0.00172113766248586	0.00246264736312062	0.00284917351148156	0.00224426795643372
root	Age	8.04711192470269e-139	OTU_326	OTU	0.000342643338964917	0.000493238207581262	0.00100197635235444	0.000248752525556158	0.000177457597041085	4.42856245641892e-05	0.000298084645571885	0.00135533647765849	0.000200072688160908	3.51808509677349e-05	3.96945352838617e-05
root	Age	0.00221413399790017	OTU_32701	OTU	0.0015452406676653	0.00186420342827868	0.00105299518164794	0.00228939946710491	0.00133932180689461	0.00330451278566241	0.00214083298124612	0.00173361828780084	0.00196189213378423	0.00170009085217054	0.00243968720706196
root	Age	0.0228143612236492	OTU_328	OTU	0.000157517797082382	0.000201446921719592	0.000481193985577005	4.18644172168876e-05	0.000137796586814138	0.000330129201296683	0.000118710485347463	0.00015779076291091	0.000211870586234278	0.000249118458203961	0.000149617863762248
root	Age	2.91913396642783e-06	OTU_3294	OTU	0.00059160869288084	0.000532149315114083	0.000367725878896912	0.00079956168928765	9.86440510772795e-05	7.89089310416462e-05	0.000411085608577986	0.000407700426956249	0.000586126130672864	0.000572401953583146	0.000546563216600865
root	Age	0.00284693799307755	OTU_32978	OTU	2.32955835836122e-05	3.19356822083625e-05	5.12976207104107e-05	2.60435618732964e-05	3.15254183855223e-05	1.69090566517813e-05	2.11728120158801e-05	2.40697773931896e-05	3.68684314792827e-05	3.42300171577961e-05	6.10685158213257e-06
root	Age	2.04468475286612e-12	OTU_3297	OTU	7.94032444700993e-05	7.95030404450288e-05	1.7842650681882e-05	7.52099123256876e-05	1.72881326630284e-05	1.93246361734644e-05	0.000136314845899992	0.000118268782746784	7.02958093538324e-05	4.9918775021786e-05	4.2747961074928e-05
root	Age	9.82964757779729e-09	OTU_329	OTU	0.000782136827551915	0.00102068121163306	0.000815743685862292	0.00074650097444299	0.000896949000517119	0.00061838835755086	0.00146354089350218	0.000725064899251638	0.00105722275513037	0.00149613699993867	0.000323663133853026
root	Age	0.0135772619125774	OTU_32	OTU	0.00319818623560122	0.00500785113534712	0.0163589227611167	0.000144091482513939	0.00136474553139906	9.74283740412162e-05	7.56511710230322e-05	0.0050204801118264	0.00602315468584655	0.00215221232879643	0.00429922351382133
root	Age	1.40943839371486e-22	OTU_3302	OTU	0.000164952557800556	0.000187327988532737	0.000151941322212901	0.000107338418561904	0.000131694892933069	0.000173921725561179	0.000295705677929651	0.000114108574308454	0.000208757252020472	0.000240560953914511	0.000198472676419309
root	Age	4.44425348085321e-13	OTU_330	OTU	4.24772662365013e-05	5.37864121404e-05	6.41220258880134e-05	6.86381724137343e-05	5.64406683998867e-05	5.71687153464988e-05	3.04507858205916e-05	6.686049275886e-05	4.88301892481167e-05	3.6607101682643e-05	0.000122137031642651
root	Age	1.78827611295281e-35	OTU_33137	OTU	0.00127481363780958	0.0020386731026591	0.00338870967247306	0.00119410948177936	0.000313728760384956	0.000368778473643612	0.00171214301211561	0.000813023591947738	0.00277496394267401	0.00208803104662556	0.000595418029257926
root	Age	2.44639639615061e-09	OTU_3313	OTU	7.53884736822853e-05	0.000110766392501636	1.97941906002128e-05	0.000138736731474569	3.55932143062349e-05	1.93246361734644e-05	0.000161056109379223	0.000104302368703822	0.000115193365910826	0.000122182144577133	2.1373980537464e-05
root	Age	0.031036462403718	OTU_33169	OTU	7.24641344664702e-05	8.11838658244163e-05	0.000119043935018181	7.5940105649238e-05	0.000102711846997992	3.94544655208231e-05	5.40025654787054e-05	0.000104005210958227	7.11151078311498e-05	7.70175386050412e-05	6.10685158213257e-05
root	Age	0.0325024351967434	OTU_3317	OTU	3.81155399485059e-05	5.42066184852469e-05	1.47759450959335e-05	6.03626480801635e-05	3.05084694053442e-05	2.49609883907248e-05	8.18364868928399e-05	4.87338702775691e-05	5.17796637664593e-05	6.79846174106228e-05	6.71753674034583e-05
root	Age	0.00300510677231312	OTU_3318	OTU	5.54633149575787e-05	6.63926024858063e-05	2.92730987749626e-05	5.987585253113e-05	3.15254183855223e-05	5.79739085203931e-05	0.00010443667949406	6.03230223557715e-05	6.58715975763185e-05	7.32142033652861e-05	9.46561995230549e-05
root	Age	0.00477142145226882	OTU_33257	OTU	0.000567668763368319	0.000806796182106	0.00122500948587796	0.00082536185338643	0.000483050765584616	0.00027215529277629	0.00043178262706542	0.00117436741059118	0.000749821966440879	0.000507269837602339	1.52671289553314e-05
root	Age	2.70719172942197e-07	OTU_3326	OTU	5.24894106703091e-05	5.513107244391e-05	0.000102037658587013	2.50699707752292e-05	6.6101683711579e-05	2.33506020429361e-05	4.44866949097705e-05	1.84237802268859e-05	5.75147531076811e-05	6.98862850305004e-05	0.000293128875942364
root	Age	0.000417530173956583	OTU_33290	OTU	0.000223439342116859	0.000164132598297189	2.64851846059186e-05	0.000117074329542575	0.000225762673599547	0.000225454088690418	0.000327583844335583	0.000126589199623442	0.000161401800031527	0.000244364289154267	8.5495922149856e-05
root	Age	6.72967610366628e-12	OTU_33364	OTU	0.000300413898085688	0.000180520645746218	7.69464310656161e-05	0.000140440515896187	0.00013677963783396	6.19998743898649e-05	0.000308076309669266	0.00011202847008929	0.000172052680236653	0.000238659286294634	0.000668700248243517
root	Age	0.0245080079677729	OTU_33420	OTU	2.0569504653615e-05	3.10952695186688e-05	1.86790249325952e-05	3.91870416972029e-05	6.10169388106883e-06	1.77142498256757e-05	3.37813405197188e-05	1.87209379724808e-05	3.47382554382575e-05	4.1361270732337e-05	2.44274063285303e-05
root	Age	0.00017468622737853	OTU_3343	OTU	6.5326764177023e-05	6.69808913685919e-05	4.12611297018521e-05	8.37288344337752e-05	1.16949132720486e-05	9.74283740412162e-05	7.25585130881284e-05	4.57622928216198e-05	6.68547557490993e-05	9.65096317087862e-05	9.77096253141212e-05
root	Age	3.89854317904327e-15	OTU_33497	OTU	0.000121533555206419	0.00019497574400895	0.000635086847708237	3.89436439226862e-06	4.06779592071256e-05	1.04675112606265e-05	6.18531586980767e-06	7.39922786531385e-05	0.000312644298944318	7.17879526503779e-05	3.66411094927954e-05
root	Age	8.28812751867141e-05	OTU_334	OTU	0.000576739171444492	0.000758052246103763	0.000820204348532763	0.000640379544753671	0.000717965980005766	0.00076654390154742	0.000820030146277962	0.000460891663417742	0.000879762704943418	0.000916128375876015	0.000528242661854468
root	Age	3.31138258113977e-11	OTU_33518	OTU	0.000155039543509657	0.000183798255236023	0.000270427674397274	0.000120968693934844	0.000179999969491531	0.000280207224515233	0.000171285670240828	0.000258527238667592	0.000157960746426794	0.000141674237680878	0.000167938418508646
root	Age	8.58154029937588e-06	OTU_33525	OTU	2.0866895082342e-05	2.79857425668019e-05	3.62428841975728e-06	5.47644992662774e-05	2.44067755242753e-05	2.25454088690418e-05	2.26001926012203e-05	2.08010421916454e-06	2.21210588875696e-05	9.08046288491535e-05	0
root	Age	8.64499241295809e-07	OTU_33526	OTU	0.000532081042063993	0.000529628077045001	0.000539461391710026	0.000612875596233273	0.000585762612582608	0.000469427620380405	0.000439871117049014	0.000703372383823208	0.000484041540399116	0.00044451480614638	0.000140457586389049
root	Age	0.00143980805105074	OTU_3353	OTU	2.0569504653615e-05	2.66410822632919e-05	1.11516566761762e-06	8.76231988260438e-06	2.23728775639191e-05	1.04675112606265e-05	6.5897403689874e-05	3.00129323050883e-05	2.68729900560105e-05	2.42462621534389e-05	3.05342579106629e-06
root	Age	2.52776437853805e-06	OTU_3354	OTU	8.87710429749987e-05	0.000121355592391778	0.000247287986794208	1.80114353142423e-05	1.98305051134737e-05	5.87791016942875e-05	0.000114904137119889	3.38759829978224e-05	0.00015402811373567	0.000176855088648613	5.49616642391932e-05
root	Age	0.00241682404276192	OTU_3356	OTU	2.11147204396144e-05	3.1599517132485e-05	2.39760618537789e-05	9.49251320615475e-06	5.08474490089069e-06	3.05973406079853e-05	5.97120878200663e-05	2.52584083755694e-05	3.29357987881592e-05	4.18366876373063e-05	6.10685158213257e-06
root	Age	5.09783238107065e-07	OTU_33580	OTU	0.000712200511729624	0.00052988020085191	0.000142741205455056	0.000653523024577577	0.000415932132892859	0.00126012731714466	0.000739383143206239	0.000410672004412198	0.000535493484774649	0.00060853363836082	0.00114503467164986
root	Age	5.55644080434652e-09	OTU_3363	OTU	0.000228098458833581	0.000334064044153266	0.000677463143077707	0.000283071611763025	0.000125084724561911	0.000115142623866892	9.0876563933328e-05	0.000589560967260348	0.000281510956806257	0.000129313398151674	3.05342579106629e-06
root	Age	1.32676817458069e-11	OTU_33667	OTU	4.80285542394047e-05	5.14332566092575e-05	3.76368412820948e-05	9.46817342870307e-05	3.81355867566802e-05	2.49609883907248e-05	2.09349152516567e-05	1.87209379724808e-05	7.48838808268098e-05	4.1361270732337e-05	1.52671289553314e-05
root	Age	4.90274755953743e-06	OTU_33693	OTU	0.000287477414436065	0.000296077390579108	0.00045052692971752	0.000341973873196088	0.000173898275610462	0.000150571123518243	0.000119424175640133	0.000361640976389034	0.000281347097110793	0.000274315554167338	3.66411094927954e-05
root	Age	8.66214102206944e-129	OTU_336	OTU	0.000509578499623652	0.000306834673007188	0.000436308567455395	0.000229524101369332	0.000223220301149101	4.58960109119779e-05	0.000271916001507314	0.000700103648621664	0.000184669876787341	6.98862850305004e-05	6.4121941612392e-05
root	Age	0.0314870022303882	OTU_33737	OTU	8.87710429749987e-05	9.39581387077613e-05	0.000203517734340216	3.77266550501022e-05	3.25423673657004e-05	0.000128025714649201	5.54299460640456e-05	0.000102222264484657	9.09421309822307e-05	8.0345456939827e-05	0.000152671289553314
root	Age	1.57717184806969e-08	OTU_33787	OTU	5.16963695270372e-05	7.98392055209063e-05	0.000166159684475026	3.94304394717197e-05	3.96610102269474e-05	7.24673856504914e-06	4.56761787308874e-05	0.000121537517948328	6.75101945309533e-05	5.99025300261432e-05	9.16027737319886e-06
root	Age	4.5638777950261e-05	OTU_3385	OTU	3.84624954486873e-05	3.1599517132485e-05	1.11516566761762e-06	2.45831752261956e-05	0.000161694887848324	1.52986703039926e-05	6.44700231045337e-05	3.5956087216987e-05	3.58852733065019e-05	1.23608395292041e-05	3.05342579106629e-05
root	Age	0.00966829788909721	OTU_3387	OTU	0.000677108441139842	0.000774944541166607	5.77098232992121e-05	0.000882073534848841	0.00173694885814426	0.000182778850474017	0.00128226355916397	0.000763101090687789	0.00083748690351384	0.000708371188404392	0.000158778141135447
root	Age	0.00678894281577757	OTU_33922	OTU	0.00504190776356549	0.0036160436799453	0.0014048299497813	0.0078534725925587	0.000501355847227822	0.00313300663962291	0.00136124528488613	0.00461248252712456	0.00295439030920652	0.00413993040847345	0.00234197758174784
root	Age	0.00149924116141787	OTU_3396	OTU	7.98493301131898e-05	8.73188784591806e-05	0.000140232082702916	6.08494436291971e-05	0.000108813540879061	4.75063972597666e-05	6.80384745678843e-05	0.000101033633502277	7.61947583905176e-05	0.000100788383853511	6.71753674034583e-05
root	Age	3.59722445167474e-13	OTU_3399	OTU	7.68258607544656e-05	0.000117825859095064	3.06670558594847e-06	2.72605507458803e-05	1.22033877621377e-05	2.17402156951474e-05	0.000304269961441692	0.000190180957180757	9.14337100686212e-05	9.03292119441841e-05	4.2747961074928e-05
root	Age	9.65100629505256e-07	OTU_339	OTU	0.000135312645070769	0.000184470585387778	0.00015500802779885	8.10514589140906e-05	7.16949031025588e-05	0.000183584043647912	0.000310693174075723	0.000117971625001189	0.000188110930392074	0.000293807647271083	9.77096253141212e-05
root	Age	0.000130431719680849	OTU_33	OTU	0.0051208649223925	0.00716493838598407	0.00036633192181239	0.00882414291733165	0.00616321929436961	0.00466045809050049	0.0113445829955199	0.00551732786246113	0.00752066844268729	0.00924780963546458	0.00408853713423776
root	Age	1.31318615892262e-14	OTU_34050	OTU	0.00826547131575141	0.00946514791767586	0.00402630564293343	0.0116994008276985	0.0067220327589775	0.00649146736793624	0.0119224342358185	0.00718794870819585	0.00997381194347103	0.0119700468333193	0.00729768764064843
root	Age	0.000958181869977231	OTU_34082	OTU	0.00013268569628368	0.000108497278239463	0.000242269741289929	2.60435618732964e-05	0.000197288102154559	0.00010548030578016	7.49374807303621e-05	0.000122726148930708	0.000103723187228382	7.03617019354698e-05	0.00029618230173343
root	Age	0.0253786977381223	OTU_340	OTU	0.000202076796319972	6.46277358374494e-05	9.03284190770276e-05	5.89022614330628e-05	0.000983898138322349	3.4623306477457e-05	4.82930431373445e-05	5.3488394207088e-05	6.61993169672454e-05	6.03779469311126e-05	0.000177098695881845
root	Age	2.62817209791803e-28	OTU_34109	OTU	0.000303090411944231	0.000340619263132877	0.000383895781077367	0.000480954002445174	0.000504915168658446	0.000694076515896929	0.00016652773495636	0.000174431596664226	0.000385398003730102	0.000506319003792401	0.000149617863762248
root	Age	0.0004598843729313	OTU_34128	OTU	0.000176600349592362	3.10952695186688e-05	5.40855348794548e-05	2.89643351674978e-05	0.000379830444096535	7.48829651721745e-05	1.35601155607322e-05	2.28811464108099e-05	3.60491330019653e-05	2.70987635832552e-05	4.88548126570606e-05
root	Age	0.000779165154835969	OTU_3413	OTU	0.000153056940651477	0.000159090122159027	0.00032646474919506	7.98344700415066e-05	8.89830357655872e-05	1.6103863477887e-05	9.37313251040085e-05	0.000188100852961593	0.000165662152113577	9.12800457541229e-05	0.000174045270090778
root	Age	0.00648315756888829	OTU_341	OTU	0.000245148843413927	0.000237164461031576	0.000289106699329869	0.000208348494986371	0.000141355908244761	0.000297116281167015	0.000221006093963512	0.000271602179473769	0.000232844627253603	0.000199199683182175	0.000207632953792508
root	Age	0.00434471200081087	OTU_3420	OTU	3.42990294465098e-05	4.05919329122081e-05	6.3843234471109e-05	5.0626737099492e-05	4.47457551278381e-05	4.83115904336609e-05	1.09432511542751e-05	4.27907153656704e-05	3.53936942201114e-05	2.75741804882246e-05	0.000198472676419309
root	Age	1.24907890109495e-35	OTU_34241	OTU	3.80164098055969e-05	5.39544946783388e-05	5.77098232992121e-05	4.55153838346394e-05	4.98305000287288e-05	4.02596586947174e-06	5.89983975273962e-05	0.000120646044711543	3.47382554382575e-05	1.14100057192654e-05	0
root	Age	3.65900212726292e-09	OTU_34250	OTU	3.41998993036008e-05	5.25257931058594e-05	0.000124340971939365	3.43190862068672e-05	3.55932143062349e-06	4.02596586947175e-05	9.04007704048813e-06	8.85530081872902e-05	4.32589596023584e-05	1.90166761987756e-05	7.02287931945246e-05
root	Age	0.00595545034597047	OTU_34296	OTU	0.000134172648427315	0.000167662331593903	5.68734490484988e-05	0.000239260012350003	2.23728775639191e-05	0.000534648267465848	0.000192220585492484	8.67700617137206e-05	0.000215475499534475	0.000154510494115052	0.000192365824837176
root	Age	1.77911158796077e-12	OTU_34299	OTU	0.000225818465546674	0.000302800692096658	0.000267360968811325	0.000459534998287697	0.000268983005257118	0.000173116532387285	0.000179849953752869	0.000562222454665614	0.000207446374456764	0.000130739648866582	0.000519082384481269
root	Age	6.68502085931841e-11	OTU_34322	OTU	5.01102872404934e-05	7.34520690792338e-05	4.34914610370873e-05	2.48265730007124e-05	1.83050816432065e-05	3.94544655208231e-05	0.000146544406761597	3.35788252522275e-05	8.16021283408124e-05	0.000119329643147317	3.66411094927954e-05
root	Age	4.49793271043139e-21	OTU_3434	OTU	5.46702738143068e-05	6.24426628442456e-05	0.000175081009815967	1.70378442161752e-05	3.6610163286413e-05	7.08569993027027e-05	1.07053543900517e-05	1.3372098551772e-05	8.32407252954472e-05	8.6525876704429e-05	2.44274063285303e-05
root	Age	4.08466269257537e-06	OTU_34357	OTU	0.000158013447796927	0.000198841642381541	0.000292452196332722	9.51685298360643e-05	8.23728673944292e-05	8.69608627805897e-05	0.000220292403670842	0.000181860540304099	0.000219571991921062	0.000181133840793338	0.000100763051105187
root	Age	1.56200894818997e-38	OTU_3437	OTU	3.87103208059598e-05	5.89129295475319e-05	9.28375418291672e-05	4.74625660307738e-05	2.84745714449879e-05	3.2207726955774e-06	4.11561402106433e-05	0.00013253235453534	3.35912375700132e-05	2.32954283435001e-05	3.05342579106629e-06
root	Age	0.00142084495098322	OTU_343	OTU	0.00217764141435319	0.00215347347607127	0.00257268719519386	0.000875258397162371	0.00140440654162601	0.00277952683628329	0.00304507858205916	0.00224680971444329	0.00222554238378497	0.00183843717151663	0.0018748034357147
root	Age	0.00396299813579183	OTU_3446	OTU	2.15608060827049e-05	3.27760948980563e-05	8.67041306572703e-05	2.1905799706511e-06	1.72881326630284e-05	0	1.6652773495636e-05	9.36046898624041e-05	9.17614294595481e-06	9.03292119441842e-06	0
root	Age	1.69253810364275e-21	OTU_344	OTU	0.000274392235572079	0.000380118659548483	0.000275724711318458	0.000292320727194663	0.000261355887905782	0.00020371387299527	0.000555013150933126	0.000235943250002377	0.000393918707894203	0.000595697381926646	0.000219846656956773
root	Age	4.52304706514685e-36	OTU_3460	OTU	0.000209858512538327	0.00027700002252306	0.000279906582572024	0.00025240349217391	0.000197796576644648	2.09350225212531e-05	0.000298560439100332	0.000634728944590778	0.000187291631914756	6.18041976460207e-06	1.22137031642651e-05
root	Age	1.34666777417544e-15	OTU_34681	OTU	0.00414126085016588	0.00485044183856748	0.00579663114027641	0.00369599520603743	0.00592830407994846	0.00592541656668851	0.00517139986068765	0.00331033728592756	0.00506473932708067	0.00556855820790647	0.012070192152085
root	Age	0.0437558544193848	OTU_346	OTU	2.40886247268841e-05	2.88261552564956e-05	8.64253392403659e-06	1.92284241868263e-05	1.77966071531174e-05	5.39479426509214e-05	5.54299460640456e-05	1.87209379724808e-05	2.7364569142401e-05	5.13450257366942e-05	1.52671289553314e-05
root	Age	4.86313267320165e-08	OTU_34707	OTU	4.16842250932294e-05	6.00054660441338e-05	1.81214420987864e-05	8.42156299828088e-05	5.08474490089069e-06	5.15323631292383e-05	7.20827195596816e-05	4.21963998744806e-05	7.16066869175402e-05	6.27550314559595e-05	9.16027737319886e-06
root	Age	0.0411569590182252	OTU_34717	OTU	7.11754426086533e-05	4.24408408295344e-05	5.29703692118372e-05	3.31020973342832e-05	1.27118622522267e-05	2.25454088690418e-05	4.25835207959835e-05	4.10077688921008e-05	3.98179059976253e-05	5.51483609764493e-05	2.44274063285303e-05
root	Age	1.97628810698503e-47	OTU_34728	OTU	0.000309434741090406	0.000368100758085863	0.000473666617320586	0.000380674119344257	0.000571016852370025	0.000321272076383845	0.000265730685637506	0.000749134676644828	0.000245297964108828	0.000160215496974685	7.63356447766572e-05
root	Age	1.43462232386285e-08	OTU_34734	OTU	2.99373031585144e-05	2.97506092151588e-05	2.59276017721098e-05	5.08701348740088e-05	7.57626990232714e-05	1.77142498256757e-05	1.23706317396153e-05	1.3372098551772e-05	2.68729900560105e-05	5.8476279311235e-05	6.71753674034583e-05
root	Age	0.000130431719680849	OTU_34755	OTU	9.33805946202666e-05	0.000120431138433114	3.45701356961464e-05	0.000155531177916228	7.88135459638058e-05	8.85712491283784e-05	0.000159390832029659	9.50904785903787e-05	0.000119289858297413	0.000165920499834317	0.000109923328478386
root	Age	0.000106315320645442	OTU_3475	OTU	2.25521075117948e-05	3.32803425118725e-05	2.76003502735362e-05	2.96945284910482e-05	8.13559184142511e-06	1.20778976084152e-05	4.16319337390901e-05	4.78423970407843e-05	2.93308854879627e-05	1.90166761987756e-05	4.88548126570606e-05
root	Age	7.26610436230592e-30	OTU_34817	OTU	2.79547003003346e-05	3.52132916981681e-05	5.65946576315944e-05	2.31227885790949e-05	4.93220255386397e-05	1.52986703039926e-05	2.8785508471028e-05	6.41860730485057e-05	2.86754467061088e-05	1.14100057192654e-05	1.22137031642651e-05
root	Age	0.00467911245701054	OTU_34838	OTU	9.27858137628127e-05	0.000134381989082031	1.67274850142644e-05	0.000151150017974926	4.67796530881944e-05	4.67012040858722e-05	0.000218389229557055	0.000124509095404277	0.000150914779521864	0.000119329643147317	2.44274063285303e-05
root	Age	0.000112161848205597	OTU_34859	OTU	0.000287626109650428	0.000346250028153825	0.000274888337067744	0.000347328624235457	0.000126610148032178	0.000200493100299693	0.000406089776529296	0.000233268830292023	0.000356394837633066	0.00048349899235387	0.000436639888122479
root	Age	0.0237407411507803	OTU_348	OTU	0.000120244863348602	0.000155560388862313	0.000241154575622311	0.000119995102836777	0.000104745744958348	0.000269739713254607	0.000117283104762122	0.000146498768578302	0.000172708119018507	0.000110772138857868	0.000216793231165706
root	Age	1.74029109562684e-12	OTU_34907	OTU	4.30224820225008e-05	7.07627484722138e-05	0.000229166544695422	1.70378442161752e-06	4.57627041080162e-06	7.24673856504914e-06	3.09265793490383e-06	2.34754619019998e-05	8.27491462090568e-05	0.000121706727672164	6.10685158213257e-06
root	Age	2.36756869709476e-06	OTU_34925	OTU	0.000185323802168353	0.000240442070521382	2.92730987749626e-05	0.000223925952555445	0.000195254204194203	0.000157817862083292	0.000436778459114111	0.000171460019208277	0.000262667091827956	0.000306643903705257	0.000109923328478386
root	Age	5.56988803787971e-16	OTU_3493	OTU	0.000581993069018668	0.000831840480258874	0.000599959129178282	0.000504806984347819	0.00011999997966102	0.000115142623866892	0.00134935044667496	0.000394328328404477	0.00100773712710039	0.00108157345880536	0.000445800165495678
root	Age	2.87413928427532e-13	OTU_34967	OTU	9.77918859797166e-05	0.00014118933186855	5.40855348794548e-05	0.000117804522866126	4.22033826773928e-05	6.11946812159705e-05	0.000238372557751818	0.000100736475756682	0.000145343549876106	0.000206330936756715	6.10685158213257e-05
root	Age	0.00214225655753534	OTU_34971	OTU	0.000224926294260494	0.000255233333859992	9.31163332460716e-05	0.000117074329542575	6.96610051422025e-05	7.97141242155406e-05	0.000528606610104332	0.000309638370909921	0.000261356214264249	0.000162592581499531	0.000177098695881845
root	Age	1.60186633993356e-14	OTU_34992	OTU	0.000276523533644622	0.000332467260042848	5.91037803837341e-05	0.000744797190021373	0.00039864400022983	0.000127220521475307	0.000162721386728786	0.000155710658691745	0.00032690009244964	0.000664157416242238	0.000122137031642651
root	Age	0.00819318893806283	OTU_3499	OTU	6.08659077461186e-05	7.95030404450288e-05	7.80615967332337e-06	4.08908261188205e-05	0.000112372862309684	3.70388859991401e-05	0.000178422573167529	8.35013265121763e-05	9.2416868241402e-05	4.61154397820309e-05	1.22137031642651e-05
root	Age	2.9371215333676e-05	OTU_3504	OTU	0.000121731815492237	0.000127574646295511	7.58312653979984e-05	0.000159668940083013	2.33898265440972e-05	9.82335672151106e-05	0.000140359090891789	8.14212222930118e-05	0.000135511968148297	0.000173527170313827	0.000158778141135447
root	Age	4.61932782304691e-07	OTU_35094	OTU	5.78424383873945e-05	7.1939326237785e-05	5.99401546344473e-05	5.50078970407942e-05	9.66101531169232e-05	1.20778976084152e-05	9.87271571526993e-05	3.92248224185312e-05	8.42238834682281e-05	9.31817133740005e-05	4.2747961074928e-05
root	Age	2.50713925967766e-31	OTU_350	OTU	0.000442516957945722	0.000553747921239212	0.000465024083396549	0.000528659966250465	0.000782033765756989	0.000143324384953194	0.000653978204850049	0.000263281762597111	0.000631023687229857	0.000846717507750484	0.000216793231165706
root	Age	0.00375484331840795	OTU_3510	OTU	0.000131446569497318	0.000178167490215075	0.000178147715401915	0.000258731834311346	0.000144915229675385	0.000159428248431081	9.94408474453694e-05	0.000193449692382302	0.000179590226227973	0.000142625071490817	0.000222900082747839
root	Age	0.0459191100473007	OTU_35159	OTU	0.000317166892237307	0.000413399002060356	0.000126013720440792	0.000676645813156672	0.000605084643205993	0.000176337305082862	0.000401331841244828	0.000322118996224908	0.000425707488814118	0.000534844018090564	0.000341983688599424
root	Age	9.2489994541108e-08	OTU_351	OTU	0.000543233183141254	0.000144298858820417	8.36374250713218e-07	0.000270171529713635	5.38982959494414e-05	1.28830907823096e-05	0.000143689645590917	0.000196124112092656	0.000143868812616934	7.22633695553473e-05	8.24424963587897e-05
root	Age	5.37896150235481e-13	OTU_35294	OTU	0.000352754613541634	0.000516601680354748	0.000115698438015329	0.000352196579725793	0.000170847428669927	0.00029067473577586	0.00101938763469715	0.000373230128467237	0.00052566190304684	0.000754486628186422	0.000293128875942364
root	Age	0.00131304356357544	OTU_35295	OTU	2.34938438694301e-05	3.58856218499231e-05	8.36374250713218e-07	9.39515409634804e-05	2.03389796035628e-06	2.97921474340909e-05	9.04007704048813e-06	5.49741829350627e-05	3.26080793972323e-05	1.9492093103745e-05	6.10685158213257e-06
root	Age	2.42828986772508e-05	OTU_352	OTU	2.25521075117948e-05	3.32803425118725e-05	4.4606626704705e-06	7.44797190021373e-05	1.01694898017814e-05	2.25454088690418e-05	1.76043605525295e-05	1.3372098551772e-05	4.73554519889454e-05	2.37708452484695e-05	3.66411094927954e-05
root	Age	0.00747642844869532	OTU_3536	OTU	3.3208597874511e-05	3.35324663187806e-05	3.95883812004257e-05	3.89436439226862e-05	0.00013118641844298	4.02596586947174e-06	2.30759861296671e-05	2.40697773931896e-05	4.29312402114314e-05	2.61479297733165e-05	3.05342579106629e-06
root	Age	2.44874566248927e-05	OTU_3539	OTU	6.40380723192062e-05	7.90828341001819e-05	9.47890817474981e-06	0.000172325624357886	8.54237143349637e-05	2.81817610863022e-05	4.7341456080451e-05	4.99225012599488e-05	9.48747636733542e-05	8.70012936093984e-05	3.35876837017292e-05
root	Age	0.000167340051297874	OTU_353	OTU	0.000856831390233837	0.00109581410609168	0.00350106261348553	5.89022614330628e-05	0.000377796546136179	0.00248804690733354	5.68573266493858e-05	0.00117020720215285	0.00133545651802735	0.000367497267541339	0.000543509790809799
root	Age	0.0189873016298476	OTU_3545	OTU	0.000159004749226017	0.000169679322049168	5.60370747977856e-05	0.000206644710564753	0.000370169428784843	0.000134467260040356	0.000230521964532447	0.000115297205290834	0.000191551983996807	0.000206806353661685	8.24424963587897e-05
root	Age	2.76757511626181e-14	OTU_35502	OTU	4.64424719528608e-05	7.15191198929382e-05	3.01094730256759e-05	4.28380083149548e-05	1.16949132720486e-05	2.41557952168305e-05	0.000134887465314652	0.000121240360202733	5.58761561530463e-05	4.46891890671227e-05	2.44274063285303e-05
root	Age	3.33818349412314e-49	OTU_35537	OTU	0.000143094361289124	0.000202455416947224	0.000338731571538853	0.000115857340669991	0.000149491500086186	3.62336928252457e-05	0.000170809876712381	0.000456731454979413	0.00012387792977039	5.37221102615411e-05	9.16027737319886e-06
root	Age	0.00189695584386209	OTU_35549	OTU	5.79911336017579e-05	8.336893881762e-05	1.17092395099851e-05	4.86795549033577e-05	2.8983045935077e-05	4.18700450425061e-05	0.000178422573167529	6.12144955925563e-05	9.11059906776942e-05	9.9837550043572e-05	6.10685158213257e-05
root	Age	0.0490087539311002	OTU_35551	OTU	0.000154841283223839	0.000105303710018627	8.36374250713218e-05	6.27966258253314e-05	0.000452033821689183	0.000372804439513084	0.000165338251135243	9.95478447743027e-05	0.00011961757768834	8.6525876704429e-05	1.83205547463977e-05
root	Age	2.92404668061304e-10	OTU_355	OTU	0.000305915621017137	0.000363226364485639	0.000749112537222139	0.00014701225580814	0.000104745744958348	0.000419505643598956	0.000245271563914296	0.000215142207810732	0.000392280110939568	0.000502040251647676	0.00045190701707781
root	Age	6.47113826222908e-08	OTU_3562	OTU	4.13868346645025e-05	6.10980025407356e-05	6.2449277386587e-05	8.76231988260439e-05	4.06779592071256e-05	1.69090566517813e-05	3.40192372839422e-05	8.29070110209865e-05	5.89894903668524e-05	4.04104369223982e-05	9.16027737319886e-06
root	Age	1.21695729958096e-07	OTU_35698	OTU	0.000126638757566232	0.00017883982036683	5.93825718006385e-05	8.78665966005606e-05	2.59321989945425e-05	0.00012963610099699	0.00036969157160312	0.000143824348867948	0.000192535142169588	0.000209658855091501	8.5495922149856e-05
root	Age	0.0190967450955357	OTU_35760	OTU	4.15355298788659e-05	5.22736692989513e-05	3.40125528623375e-05	5.5251294815311e-05	1.57627091927612e-05	3.54284996513514e-05	6.49458166329805e-05	5.14082899879235e-05	5.01410668118245e-05	6.37058652658983e-05	2.74808321195966e-05
root	Age	1.51348652819778e-12	OTU_35789	OTU	0.000138930895286947	0.000167578290324934	0.000157517150550989	0.000232444874663533	0.00022423725012928	0.000146545157648772	0.000112763066241878	0.000226137044397744	0.000151570218303718	0.000122182144577133	0.000155724715344381
root	Age	0.000162830628910654	OTU_357	OTU	0.000963792814432635	0.000919411482524963	0.000269033717312752	0.00173786011004987	0.00326898249678263	0.000147350350822666	0.000674437326573259	0.000694754809200955	0.000957759919984033	0.00123275603458563	0.000500761829734871
root	Age	0.0210418157685648	OTU_3580	OTU	0.000311119953519859	0.000111354681384422	3.98671726173301e-05	0.00025386387882101	0.00209084710324625	6.76362266071253e-05	3.30676502270487e-05	0.000128372146097011	0.000124861087943171	5.94271131211738e-05	1.83205547463977e-05
root	Age	3.97828186756683e-62	OTU_35855	OTU	0.000881861751318357	0.00113590179139007	0.00126487665849529	0.00086625267950525	0.000588304985033053	0.0017384120624379	0.00128940046209067	0.000654341355800044	0.00132529721690862	0.00145715281373118	0.000491601552361672
root	Age	0.00472676568536374	OTU_35885	OTU	7.94032444700993e-05	4.40376249399525e-05	9.78557873334465e-05	2.0688810833927e-05	7.72881224935386e-05	0.000298726667514803	2.09349152516567e-05	2.6744197103544e-05	5.11242249846054e-05	4.46891890671227e-05	8.5495922149856e-05
root	Age	3.92404782026505e-08	OTU_358	OTU	0.000342841599250735	0.000152702985717354	8.94920448263143e-05	0.000176219988750155	0.000246610127693199	4.26752382164005e-05	0.000183656301980443	0.000248423875317364	0.000125352667029561	8.8902961229276e-05	8.85493479409223e-05
root	Age	1.03925957786262e-08	OTU_35931	OTU	1.89834223670712e-05	3.03388980979444e-05	2.50912275213965e-06	9.73591098067154e-07	5.59321939097976e-06	8.85712491283784e-06	8.27880739497334e-05	8.91473236784801e-06	2.65452706650836e-05	8.0345456939827e-05	0
root	Age	4.5118310709184e-07	OTU_35967	OTU	0.000210849813967417	0.000129339512943868	0.000108449861175814	0.000182061535338558	0.00042101687779375	0.000115142623866892	9.56344992177954e-05	0.00015481918545496	0.000129449159416148	0.000105067135998235	2.1373980537464e-05
root	Age	1.48738650258631e-09	OTU_3596	OTU	0.000258432282563732	8.19402372451407e-05	1.14304480930806e-05	0.00018571250195631	0.000450508398218916	0.000516128824466278	4.06803466821966e-05	7.57752251267081e-05	8.4879322250082e-05	7.51158709851637e-05	0.000134350734806917
root	Age	5.65439526364181e-100	OTU_36042	OTU	0.000131644829783136	0.000125305532033338	0.00019933586308665	0.000139223527023603	3.15254183855223e-05	8.05193173894349e-07	4.85309399015678e-05	0.000339354145469414	5.27628219392402e-05	1.28362564341735e-05	0
root	Age	2.68839397214536e-15	OTU_36073	OTU	3.67772830192345e-05	4.89960598091456e-05	5.91037803837341e-05	4.77059638052905e-05	4.4237280637749e-05	2.09350225212531e-05	4.16319337390901e-05	6.89405969780246e-05	4.44059774706027e-05	3.75579354925818e-05	3.05342579106629e-06
root	Age	4.37796215246849e-15	OTU_36166	OTU	0.000412480524644299	0.000425416903522976	0.000238645452870172	0.00064573429579304	0.000714915133065232	0.000648985698158845	0.000369453674838896	0.000278139649876858	0.000417842223431871	0.000665583666957146	0.000537402939227666
root	Age	3.43295286603467e-16	OTU_361	OTU	0.000274689626000806	0.000387850456293666	0.000690287548255309	0.000164536895573349	0.000177457597041085	0.000348648644296253	0.000348042966058793	0.000187209379724808	0.000472571361716673	0.000457826479485523	0.000421372759167148
root	Age	1.44762035239318e-05	OTU_3620	OTU	4.57485609524979e-05	6.84095929410713e-05	2.20245219354481e-05	4.28380083149548e-05	1.37288112324049e-05	4.75063972597666e-05	0.000132984291200865	4.99225012599488e-05	7.52116002177368e-05	7.93946231298882e-05	6.10685158213257e-05
root	Age	0.021820852784405	OTU_3622	OTU	7.75197717548286e-05	9.816020215623e-05	5.18552035442195e-05	8.78665966005606e-05	7.62711735133604e-05	3.4623306477457e-05	0.000147733890582714	0.000107273946159771	9.37277458051099e-05	0.000109821305047929	1.22137031642651e-05
root	Age	5.40138472017346e-21	OTU_3623	OTU	0.000534311470279445	0.000477942696628836	0.000787028169921138	0.000434465027512467	0.00135610146506755	0.000523375563031327	0.000256690608597018	0.000740814259768169	0.000425379769423191	0.000273364720357399	7.02287931945246e-05
root	Age	0.00337586721179183	OTU_36257	OTU	5.00111570975844e-05	6.83255516721019e-05	1.33819880114115e-05	8.56760166299096e-05	3.20338928756114e-05	7.64933515199631e-05	9.82513636242525e-05	5.64599716630374e-05	7.16066869175402e-05	7.89192062249188e-05	6.10685158213257e-05
root	Age	0.000626116307248086	OTU_3638	OTU	7.96015047559173e-05	4.571845031934e-05	5.29703692118371e-06	2.9937926265565e-05	0.000214576234817587	4.91167836075553e-05	9.56344992177954e-05	5.14082899879235e-05	4.67000132070915e-05	3.42300171577961e-05	4.2747961074928e-05
root	Age	4.59672909521652e-05	OTU_36470	OTU	4.67894274530423e-05	3.25239710911481e-05	4.87884979582711e-05	2.33661863536117e-05	1.42372857224939e-05	4.58960109119779e-05	2.75960246499111e-05	1.93152534636707e-05	3.60491330019653e-05	3.898418620749e-05	6.10685158213257e-05
root	Age	7.05032784378318e-28	OTU_36493	OTU	7.34554358955601e-05	8.88316213006294e-05	0.000132704714446497	6.42570124724322e-05	6.40677857512227e-05	1.20778976084152e-05	7.54132742588088e-05	0.000155116343200555	7.40645823494924e-05	3.75579354925818e-05	1.22137031642651e-05
root	Age	6.77009196551339e-21	OTU_36519	OTU	3.6628587804871e-05	4.32812535192281e-05	5.79886147161165e-05	2.58001640987796e-05	7.11864286124697e-05	1.69090566517813e-05	4.78172496088977e-05	1.27777830605821e-05	5.3745980112021e-05	6.32304483609289e-05	3.35876837017292e-05
root	Age	1.02895092094916e-15	OTU_36524	OTU	0.000343188554750916	0.000471471518918194	0.000789816084090182	0.000178410568720806	5.99999898305102e-05	0.000694076515896929	0.000486260986072572	0.000139961298175214	0.000543358750156896	0.000819143327262259	0.000305342579106629
root	Age	2.04612089034231e-09	OTU_36541	OTU	0.000162821259728013	0.000106060081439351	0.000180656838154055	9.37081431889636e-05	5.1355923498996e-05	0.000343012292078993	5.44783590071521e-05	0.000143527191122353	9.81519575826238e-05	7.32142033652861e-05	7.93890705677235e-05
root	Age	0.0214174263313961	OTU_36651	OTU	4.34190025941367e-05	4.92481836160538e-05	2.76003502735362e-05	5.4034305942727e-05	5.69491428899758e-05	4.58960109119779e-05	6.30426425191935e-05	3.83333491817464e-05	5.04687862027515e-05	6.27550314559595e-05	5.19082384481269e-05
root	Age	0.00369054294311663	OTU_36791	OTU	5.18450647414007e-05	8.59742181556707e-05	5.01824550427931e-06	0.000154800984592677	5.08474490089069e-06	9.66231808673219e-06	8.77839059984242e-05	7.96382758194422e-05	9.97905545372586e-05	6.9410868125531e-05	0
root	Age	0.0376651962173968	OTU_36792	OTU	4.06929236641395e-05	5.84086819337156e-05	1.56123193466467e-05	5.84154658840292e-05	2.13559285837409e-05	1.6103863477887e-05	9.49208089251253e-05	3.80361914361515e-05	6.07919470169506e-05	9.08046288491535e-05	1.52671289553314e-05
root	Age	0.00243200517853784	OTU_3681	OTU	2.4584275441429e-05	3.85749424569431e-05	1.17092395099851e-05	8.61628121789431e-05	1.77966071531174e-05	1.6103863477887e-06	1.49874961460724e-05	2.16925154284302e-05	5.45652785893384e-05	2.37708452484695e-05	9.16027737319886e-06
root	Age	0.00115757508488955	OTU_36841	OTU	0.000354439825971086	0.000441468785896127	0.000581837687079495	0.000222465565908345	0.000113898285779952	0.000645764925463268	0.000535743513031033	0.000382739176326274	0.000436030649628317	0.000540073604045227	0.000512975532899136
root	Age	1.37467615250699e-08	OTU_36915	OTU	5.27868010990361e-05	8.09317420175081e-05	1.33819880114115e-05	4.57587816091562e-05	4.57627041080162e-06	1.20778976084152e-05	0.000172950947590391	3.26873520154427e-05	8.97951131139864e-05	0.000145002156015664	0
root	Age	6.05266632682456e-06	OTU_36	OTU	0.00325315389984426	0.00182882205404257	0.00258941468020812	0.0011945962773284	0.000869999852542398	0.00615892258711788	0.00179968902134981	0.00154938048553198	0.00199187845805405	0.00141056195704418	0.00434807832647839
root	Age	3.54304559516293e-05	OTU_3707	OTU	4.76815987392232e-05	6.185437396146e-05	6.3843234471109e-05	3.33454951088e-05	4.16949081873037e-05	5.79739085203931e-05	8.80218027626475e-05	3.03100900506832e-05	7.37368629585655e-05	7.98700400348576e-05	4.88548126570606e-05
root	Age	0.00229880960555457	OTU_37080	OTU	7.16710933231983e-05	0.000100177192611495	3.59640927806684e-05	0.000150663222425892	8.49152398448746e-05	4.50908177380835e-05	0.000105626163315177	4.75452392951894e-05	0.000122403192511219	0.00013264131648646	1.83205547463977e-05
root	Age	0.000170601994787722	OTU_37081	OTU	0.000323610351526391	0.000462479103138471	0.000224705882024951	0.000458074611640596	0.000186101663372599	0.000363142121426351	0.000669679391288791	0.000372338655230452	0.000523695586701278	0.000479220240209145	0.000140457586389049
root	Age	2.45277483331114e-07	OTU_370	OTU	0.00166945073673027	0.00235567676921158	0.00123253685413438	0.00135426521741141	0.000558813464607887	0.00234150174968477	0.00429284711041074	0.00312936821886025	0.0021159202475199	0.00183938800532657	0.00218930629219453
root	Age	0.000533292507465832	OTU_37150	OTU	9.0604950618815e-05	0.000103286719563362	5.29703692118372e-05	9.29779498654132e-05	0.000171864377650105	8.05193173894349e-05	0.000156298174094755	8.61757462225307e-05	0.000103231608141992	0.000136444651726215	6.71753674034583e-05
root	Age	5.72545979951897e-05	OTU_37200	OTU	3.95529270206862e-05	5.16013391471963e-05	2.50912275213965e-06	1.2656684274873e-05	6.81355816719353e-05	9.66231808673219e-06	0.000131556910615525	8.14212222930118e-05	4.42421177751393e-05	3.18529326329491e-05	9.16027737319886e-06
root	Age	5.7832182409585e-09	OTU_372	OTU	0.00055929226629251	0.000488699979056916	0.000649026418553457	0.000287696169478844	0.000219152505228389	8.37400900850123e-05	0.000548352041534872	0.000454948508505843	0.00050304926507288	0.000500614000932768	0.000491601552361672
root	Age	3.7547318047264e-85	OTU_37339	OTU	0.000137295247928948	0.000188504566298308	0.000265967011726803	0.000190337059672129	0.000211525387877053	3.78440791730344e-05	0.000120613659461249	0.000314690052585035	0.000173199698104897	5.94271131211738e-05	6.10685158213257e-06
root	Age	0.00154650707364123	OTU_3736	OTU	8.28727994719139e-05	0.000127322522488603	1.644869359736e-05	5.5251294815311e-05	3.91525357368584e-05	4.42856245641892e-05	0.000292375123230524	0.000109948365870125	0.000125844246115952	0.000170674668884011	5.49616642391932e-05
root	Age	4.5333905584638e-07	OTU_37389	OTU	2.81529605861526e-05	3.07591044427913e-05	5.43643262963592e-05	2.26359930300613e-05	3.6610163286413e-05	1.851944299957e-05	1.8555947609423e-05	4.30878731112654e-05	2.88393064015723e-05	1.90166761987756e-05	1.52671289553314e-05
root	Age	8.73278209548354e-05	OTU_373	OTU	0.0010858220203536	0.00166090759864176	1.25456137606983e-05	0.00314591623562949	0.000943220179115224	0.000210155418386425	0.00161603271936936	0.001161292469785	0.00174166470308132	0.00247169248893586	8.24424963587897e-05
root	Age	2.76757511626181e-14	OTU_37456	OTU	2.8797306515061e-05	3.37845901256888e-05	1.11516566761762e-06	6.64475924430833e-05	2.54237245044535e-06	5.63635221726044e-06	2.97370955279215e-05	6.32945998117208e-05	2.76922885333279e-05	8.55750428944903e-06	6.10685158213257e-06
root	Age	6.03065019821858e-17	OTU_375	OTU	0.000538524501353077	0.000697206367369935	0.000717609107111941	0.000628209656027831	0.000271016903217474	0.000994413569759521	0.000747233736425611	0.000525077736466248	0.000748183369486244	0.000761142464855994	0.001105340136366
root	Age	1.14641611596381e-09	OTU_3764	OTU	0.000135610035499495	0.000184470585387778	0.000137165377116968	0.000115857340669991	7.47457500430932e-05	0.000195661941256327	0.000291899329702077	0.000137584036210454	0.000165498292418114	0.000332791833478573	6.71753674034583e-05
root	Age	4.1419016276176e-19	OTU_37663	OTU	0.000255755768705189	0.000195648074160705	0.000167553641559548	0.000270414927488152	0.000116440658230397	0.000149765930344349	0.000146544406761597	0.000403243060772325	0.000114374067433508	0.000103640885283327	0.000167938418508646
root	Age	0.0397938152185292	OTU_3770	OTU	0.000163217780299649	0.000226659302410404	0.000560370747977856	0.000126323444974213	0.000176949122550996	0.000103064726258477	3.99666563895265e-05	0.000134018143263315	0.000190732685519489	0.00049918775021786	9.77096253141212e-05
root	Age	1.10830476934375e-07	OTU_3771	OTU	0.000185472497382716	0.000251619559294309	0.00011514085518152	0.000210295677182505	0.000133220316403336	0.000144129578127088	0.000408468744171529	0.000204444528969314	0.000280363938938012	0.000271938469642491	7.02287931945246e-05
root	Age	1.32706085279824e-05	OTU_37732	OTU	0.00210815118417399	0.00258460518588416	0.000614177491440407	0.00437945615688057	0.0026562707362253	0.00127140002157918	0.00251171403667036	0.00225275286935519	0.00279987061638446	0.00274886054453301	0.000928241440484151
root	Age	1.85433187450556e-21	OTU_37793	OTU	4.05442284497761e-05	4.33652947881975e-05	8.83768791586967e-05	2.96945284910482e-05	6.15254133007774e-05	3.2207726955774e-06	1.83180508451996e-05	8.64729039681257e-05	3.21165003108418e-05	1.37870902441123e-05	0
root	Age	6.26743564271711e-07	OTU_377	OTU	0.000448068245948625	0.000380202700817453	0.000612783534355885	0.000289399953900462	0.0010652540567366	0.000726284242852703	0.000270488620921974	0.000371447181993667	0.000352953784028333	0.000306168486800287	0.00145343067654755
root	Age	4.5446508963631e-08	OTU_378	OTU	0.000518500212485461	0.000741075909771949	0.000137722959950777	0.000584398056614809	0.00011491523476013	0.000138493225909828	0.00140906253449503	0.000703372383823208	0.000705415988970276	0.000946079640889087	0.000476334423406341
root	Age	2.43945476895124e-09	OTU_3793	OTU	3.72729337337795e-05	3.71462408844638e-05	3.06670558594847e-05	2.02020152848934e-05	1.42372857224939e-05	2.25454088690418e-05	5.92362942916196e-05	6.24031265749361e-05	3.01501839652801e-05	1.80658423888368e-05	3.05342579106629e-05
root	Age	0.0163540811614956	OTU_37947	OTU	2.50303610845195e-05	3.37005488567194e-05	8.69829220741747e-05	7.78872878453723e-06	5.59321939097976e-06	1.69090566517813e-05	1.35601155607322e-05	2.58527238667592e-05	4.2439661125041e-05	2.42462621534389e-05	1.22137031642651e-05
root	Age	2.52572864304255e-09	OTU_379	OTU	0.000325939909884752	0.000343308583739897	0.000889902202758864	5.71984770114453e-05	7.27118520827369e-05	0.000263298167863452	0.000156536070858979	0.000477532497171058	0.000300354821784557	0.000233429700339971	0.000470227571824208
root	Age	9.85258404614809e-07	OTU_38038	OTU	0.000138683069929674	0.000200858632836806	0.000236693912951841	0.000142874493641355	5.79660918701539e-05	0.000120778976084152	0.000226953513069097	0.000124509095404277	0.00021809725466189	0.000284774726076665	0.000125190457433718
root	Age	3.24526054457526e-21	OTU_3804	OTU	3.47451150896003e-05	5.00885963057475e-05	5.85461975499253e-05	4.94097482269081e-05	4.27118571674818e-05	4.02596586947174e-06	4.3535107852877e-05	0.000100439318011088	3.16249212244514e-05	3.09020988230104e-05	0
root	Age	5.57779453868552e-19	OTU_380	OTU	0.000185968148097261	0.000104463297328933	0.000183165960906195	8.03212655905402e-05	3.10169438954332e-05	0.000187610009517383	6.09015716411832e-05	0.000232377357055238	5.53845770666558e-05	3.80333523975512e-05	0.00013129730901585
root	Age	0.000252165767416937	OTU_38147	OTU	4.56494308095889e-05	6.6560685023745e-05	5.21339949611239e-05	9.17609609928293e-05	2.186440307383e-05	5.0727169955344e-05	5.42404622429288e-05	3.26873520154427e-05	7.06235287447594e-05	0.000114100057192654	3.35876837017292e-05
root	Age	7.06932449236885e-06	OTU_3819	OTU	0.000146167395719303	0.000216994556478926	4.85097065413667e-05	0.000121942285032911	0.000113898285779952	7.08569993027027e-05	0.00045366912937397	0.00029270037941101	0.000212362165320669	0.000135493817916276	4.88548126570606e-05
root	Age	1.07532529447844e-76	OTU_382	OTU	0.000166191684586918	0.000256241829087624	0.000343192234209324	0.00021905799706511	0.000122542352111466	1.36882839562039e-05	0.000218389229557055	0.00064928967412493	0.000129613019111612	3.18529326329491e-05	1.83205547463977e-05
root	Age	6.07044379104601e-05	OTU_38396	OTU	3.15233854450582e-05	3.41207552015663e-05	2.50912275213965e-05	5.69550792369285e-05	3.40677908359677e-05	0.000130441294170885	1.95075346663165e-05	2.10981999372403e-05	4.37505386887488e-05	2.13937607236226e-05	7.02287931945246e-05
root	Age	2.23258298288885e-14	OTU_38417	OTU	0.000106267513198435	0.000159846493579751	3.87520069497124e-05	0.000202750346172485	7.01694796322916e-05	2.09350225212531e-05	0.000221243990727736	9.98450025198977e-05	0.000178934787446119	0.000214888441046164	6.71753674034583e-05
root	Age	3.60664191611604e-08	OTU_38457	OTU	0.000838244488438402	0.000797215477443492	0.000933393663795952	0.000795180529346348	0.00103423711284117	0.000410648518686118	0.0006830016100853	0.00111671880794576	0.000697059144501639	0.000579533207157687	0.000778623576721903
root	Age	1.83061553889871e-38	OTU_384	OTU	0.000493816806901123	0.000517946340658258	0.000345701356961463	0.00061920393837071	0.00120203369457056	0.000230285247733784	0.000565956402087401	0.000765181194906954	0.00045077802222003	0.000373202270400971	0.000158778141135447
root	Age	5.7669444777184e-26	OTU_38577	OTU	2.29486280834307e-05	3.31122599739338e-05	1.0315282425463e-05	7.2532536806003e-05	4.57627041080162e-06	2.33506020429361e-05	1.40359090891789e-05	1.12919943326075e-05	4.53891356433836e-05	3.61316847776737e-05	9.16027737319886e-06
root	Age	0.00374963651610976	OTU_38662	OTU	5.21424551701276e-05	6.47958183753881e-05	3.73580498651904e-05	0.000114396954022891	0.000102203372507903	4.99219767814496e-05	3.97287596253031e-05	5.14082899879235e-05	6.5380018489928e-05	8.93783781342454e-05	3.35876837017292e-05
root	Age	7.54024741801797e-15	OTU_38717	OTU	0.000212336766111052	0.000235819800728066	0.000319773755189354	0.000237312830153869	0.000376271122665911	5.3142749477027e-05	0.000162721386728786	0.000371150024248072	0.000194665318210613	0.000161166330784623	9.16027737319886e-05
root	Age	3.3185842791208e-06	OTU_3873	OTU	0.000167876897016371	6.53841072581738e-05	0.00016197781322146	2.1905799706511e-05	0.000329491469577717	5.23375563031327e-05	2.54549537719008e-05	4.18992421288856e-05	8.35684446863742e-05	5.18204426416635e-05	5.49616642391932e-05
root	Age	2.58758400252642e-17	OTU_387	OTU	0.000464870805171699	0.000320449358580227	0.000433799444703256	0.000325666222303463	0.000737288010629151	0.000135272453214251	0.000218627126321279	0.000582726339111665	0.00024447866563151	0.000158313829354807	8.24424963587897e-05
root	Age	0.000838786143093315	OTU_38806	OTU	6.22537297468444e-05	8.00913293278144e-05	0.000100643701502491	8.42156299828088e-05	5.03389745188179e-05	9.82335672151106e-05	5.85226039989494e-05	8.79586926961003e-05	8.5207041641009e-05	5.18204426416635e-05	8.5495922149856e-05
root	Age	1.90379617158254e-28	OTU_38843	OTU	0.000264627916495543	0.000382387773810656	0.000807101151938256	0.000175002999877571	0.000356949092042527	4.02596586947175e-05	0.000222671371313076	0.000868294932628396	0.000216130938316329	0.000146903823635542	0
root	Age	6.79311642548486e-08	OTU_38857	OTU	6.04198221030281e-05	6.01735485820725e-05	8.72617134910791e-05	2.9937926265565e-05	0.000142881331715029	0.000159428248431081	6.66110939825441e-05	3.50646139802022e-05	6.78379139218802e-05	8.12962907497657e-05	3.96945352838617e-05
root	Age	1.48239724005154e-06	OTU_38877	OTU	4.71859480246783e-05	5.68959390922669e-05	2.89943073580582e-05	6.20664325017811e-05	0.000126610148032178	5.63635221726044e-06	7.56511710230322e-05	5.14082899879235e-05	6.83294930082707e-05	3.47054340627655e-05	4.2747961074928e-05
root	Age	0.0027137300403878	OTU_38960	OTU	0.00018220120266672	0.000148753046075794	0.000283530870991781	0.00013411217375875	0.000477966020683725	0.000272960485950184	4.80551463731211e-05	0.000176214543137796	0.000141738636575909	0.000125985479816888	0.000143511012180115
root	Age	0.0376651962173968	OTU_38	OTU	0.000424475271936286	0.00045188990324833	0.000405641511595911	0.000585615045487393	9.61016786268341e-05	0.00238498218107506	0.000360651494562632	0.000423152629727185	0.000461101183034229	0.000401727284699135	0.000897707182573488
root	Age	1.25643431056509e-08	OTU_39022	OTU	0.000766672525258113	0.00049760835356767	0.000775876513244962	0.000264329983125232	0.000368135530824486	0.00149846449661738	0.000488164160186359	0.000729522265435562	0.000472243642325746	0.000170199251979042	0.000690074228780981
root	Age	0.0012677068113078	OTU_3909	OTU	5.85363493877574e-05	7.65615960311006e-05	5.3527952045646e-05	1.84982308632759e-05	1.06779642918705e-05	0.000136882839562039	0.000152967619395628	9.24160588800243e-05	8.09466895589585e-05	4.46891890671227e-05	3.66411094927954e-05
root	Age	3.02727769444691e-41	OTU_390	OTU	0.000387648423845597	7.3283986541295e-05	0.000120437892102703	4.30814060894716e-05	0.000341694857339855	4.02596586947174e-06	6.25668489907468e-05	0.000150361819271036	5.47291382848019e-05	2.37708452484695e-06	8.24424963587897e-05
root	Age	2.2594723525596e-63	OTU_39129	OTU	0.000429530909224645	0.000569715762343393	0.000919175301533827	0.000433978231963434	0.000305084694053442	0.000396960234729914	0.000404186602415509	0.00102489706455693	0.000451925040088274	0.000239610120104573	0.000207632953792508
root	Age	0.000646890841566183	OTU_39136	OTU	0.00050293678004875	0.000644008244112321	0.000584346809831635	0.000581964078869641	0.000421525352283839	0.000262492974689558	0.000755560123173429	0.000487933018266881	0.000722948976384868	0.000730715782937953	0.000219846656956773
root	Age	0.0338089767212702	OTU_3913	OTU	0.00019885506667543	0.000204976655016306	0.000163929353139791	0.000248022332232607	0.000160677938868146	0.00057571311933446	0.000197930107833845	0.000220788204977036	0.000192699001865051	0.000212986773426287	0.000219846656956773
root	Age	1.62996239610645e-10	OTU_39168	OTU	0.000345518113109277	0.000469538569731898	0.000277955042653693	0.000400876134629151	0.000395084678799207	0.000315635724166585	0.000700130177109383	0.000326576362408832	0.000492070665476827	0.000679846174106228	0.000167938418508646
root	Age	0.00120101357916951	OTU_39205	OTU	0.0020729599834413	0.000773599880863097	0.000498200262008174	0.000995740295548182	0.00127830486808392	0.00103547842162813	0.000791482534571158	0.000746163099188878	0.000797668997516215	0.000627550314559595	0.00154503345027954
root	Age	8.41450029227612e-09	OTU_39249	OTU	0.000159004749226017	0.000211279750189009	0.000475896948655821	9.80893031302658e-05	0.00017491522459064	0.000111921851171315	9.61102927462422e-05	0.000299237849814098	0.000195320756992467	0.000131215065771552	0.000119083605851585
root	Age	6.837176695419e-08	OTU_3924	OTU	2.73103543714262e-05	4.571845031934e-05	5.54794919639768e-05	6.45004102469489e-05	2.54237245044535e-06	1.6103863477887e-06	1.90317411378697e-05	9.50904785903787e-06	6.1611245494268e-05	6.46566990758371e-05	0
root	Age	2.15645933952559e-06	OTU_392	OTU	0.00033208597874511	0.000510550708988953	0.00162981462322316	2.11756063829606e-05	0.000160677938868146	2.73765679124079e-05	3.37813405197188e-05	0.000230891568327263	0.000716722307957256	0.000429776882092329	6.10685158213257e-05
root	Age	2.08179873404684e-18	OTU_39345	OTU	0.000148943039720754	0.000180016398132401	9.31163332460716e-05	0.000203237141721518	0.000172881326630284	7.08569993027027e-05	0.000231473551589341	0.000117377309509999	0.000196959353947101	0.000234380534149909	0.000158778141135447
root	Age	0.000995823119456993	OTU_39397	OTU	0.00174632616255619	0.000296749720730863	0.000383895781077367	0.000411585636707889	0.000189660984803223	0.00160797076826701	0.000110146201835421	0.00010965120812453	0.000182048121659925	0.000206806353661685	0.00493433607836312
root	Age	0.00011043991453629	OTU_39453	OTU	0.000341106821749827	0.00049626369326416	0.000135213837198637	5.67116814624117e-05	2.13559285837409e-05	0.000124804941953624	0.00123397051602663	0.000385413596036629	0.000605297715042091	0.000425973546852574	5.49616642391932e-05
root	Age	6.54104247530417e-15	OTU_3952	OTU	4.51042150235895e-05	7.35361103482031e-05	8.08495109022777e-06	1.89850264123095e-05	4.06779592071256e-06	6.44154539115479e-06	0.000182704714923549	2.94186168138984e-05	7.55393196086637e-05	0.000145952989825603	2.44274063285303e-05
root	Age	0.00202544433545384	OTU_39570	OTU	0.000402319684996127	0.000632830755339394	0.00201789227555409	6.57173991195329e-06	8.33898163746074e-05	3.70388859991401e-05	6.30426425191935e-05	0.00055954803495526	0.000747036351618	0.000504892753077492	7.93890705677235e-05
root	Age	9.76688122710676e-26	OTU_395	OTU	0.000547396649143431	0.000685944837328039	0.00090802364485765	0.00071242528601064	0.000507457541108891	0.000245583918037776	0.000470559799633829	0.000502196590055438	0.000799963033252703	0.000732142033652861	0.000152671289553314
root	Age	8.64196374056528e-06	OTU_396	OTU	0.000106366643341344	3.52132916981681e-05	5.26915777949327e-05	3.96738372462365e-05	2.03389796035628e-06	1.6103863477887e-05	1.59390832029659e-05	3.89276646729363e-05	3.4902115133721e-05	3.13775157279798e-05	2.74808321195966e-05
root	Age	0.0183798525562389	OTU_39744	OTU	4.71859480246783e-05	6.7905345327255e-05	3.62428841975728e-06	4.6002179383673e-05	6.05084643205993e-05	1.851944299957e-05	0.000144165439119363	4.42765040936451e-05	7.27537047857846e-05	9.69850486137556e-05	3.35876837017292e-05
root	Age	0.00145744385134378	OTU_39750	OTU	0.00010820055098516	0.000143290363592784	5.57582833808812e-05	0.00021224285937864	7.52542245331823e-05	6.52206470854423e-05	0.000150588651753394	9.50904785903787e-05	0.000145343549876106	0.00022629844676543	6.71753674034583e-05
root	Age	1.84246010494408e-07	OTU_3975	OTU	0.000188297706455623	7.56371420724375e-05	0.000102874032837726	9.37081431889636e-05	2.9491520425166e-05	2.49609883907248e-05	3.47329275766123e-05	0.000141447086903188	5.60400158485097e-05	3.6607101682643e-05	1.52671289553314e-05
root	Age	9.8040306134718e-21	OTU_39788	OTU	0.000289707842651517	0.000417012776626039	0.000299143190338428	0.00020688810833927	0.000117457607210575	0.000302752633384275	0.000722968266474827	0.00022524557116096	0.000444715213487881	0.00065512449504782	0.000341983688599424
root	Age	5.21316651462902e-45	OTU_397	OTU	0.000344873767180369	0.000463151433290226	0.000432405487618734	0.000435682016385051	0.000179999969491531	0.000514518438118489	0.000516235978364717	0.00022524557116096	0.000500263650250001	0.000757339129616239	0.000326716559644093
root	Age	2.75185562681174e-19	OTU_39844	OTU	5.7693743173031e-05	6.10980025407356e-05	8.4473799322035e-05	5.11135326485256e-05	0.000107288117408794	6.84414197810197e-05	5.09099075438016e-05	2.05038844460504e-05	6.86572123991976e-05	7.51158709851637e-05	0.000247327489076369
root	Age	5.07332894459088e-07	OTU_3987	OTU	5.07546331694018e-05	7.11829548170606e-05	9.81345787503509e-05	6.03626480801635e-05	5.79660918701539e-05	3.94544655208231e-05	5.87605007631728e-05	4.96253435143539e-05	7.58670389995907e-05	0.000102214634568419	6.10685158213257e-06
root	Age	0.0127277117854306	OTU_39892	OTU	0.00013521351492786	0.00019094176309842	4.65581666230358e-05	0.00047900682024904	2.79660969548988e-05	0.000162649021126659	3.25918566986019e-05	0.000340542776451794	0.000170577942977481	3.94596031124594e-05	6.10685158213257e-06
root	Age	0.00263350924225912	OTU_39894	OTU	2.37416692267026e-05	3.50452091602294e-05	4.18187125356609e-06	6.08494436291971e-06	1.11864387819595e-05	2.57661815646192e-05	8.96870801122111e-05	2.52584083755694e-05	4.9977207116361e-05	1.23608395292041e-05	3.05342579106629e-06
root	Age	0.0249500821057765	OTU_398	OTU	0.00025952271413573	0.000328349237863348	0.000211602685430444	0.0003668004461968	0.000383389765527158	0.000254441042950614	0.000390388590090553	0.000281111227332807	0.000371142210224779	0.000321381827759308	6.10685158213257e-05
root	Age	6.70301140828201e-26	OTU_39	OTU	0.00611117505005329	0.00560941853862991	0.00345311048977797	0.00913666565981121	0.0136337265027582	0.0020524374002567	0.00400189936776556	0.00321702975381075	0.00639347759759401	0.00711413856596196	0.00591753918308646
root	Age	6.38104289704279e-06	OTU_3	OTU	0.00280622565053908	0.00357175393119844	0.00377232666213352	0.00379189392919705	0.00212745726653267	0.00737476427969834	0.00318543767295095	0.00383987238857773	0.00396032497965682	0.00175856713148177	0.00522135810272335
root	Age	6.87593422462562e-14	OTU_40001	OTU	0.000160442136298197	0.000212036121609733	0.00010817106975891	0.000321041664587644	0.000133728790893425	0.000261687781515663	0.000194123759606271	8.76615349505054e-05	0.000201711285115542	0.000402678118509074	0.000458013868659943
root	Age	0.00134084779062564	OTU_40009	OTU	0.000749919531106494	0.000540889607086898	0.000516042912690056	0.000654009820126611	0.0016977963224074	0.00108137443254011	0.00045152805849596	0.000395516959386857	0.000595138413923355	0.000622320728604932	0.000500761829734871
root	Age	2.13883448980786e-06	OTU_40033	OTU	0.000173626445305092	0.000203631994712796	8.94920448263143e-05	8.95703810221782e-05	0.000118983030680842	0.000153791896213821	0.000412512989163327	0.000281111227332807	0.00019122426460588	0.00013264131648646	9.46561995230549e-05
root	Age	5.14581900660688e-07	OTU_40073	OTU	3.44972897323278e-05	5.63916914784506e-05	1.33819880114115e-05	6.27966258253314e-05	3.55932143062349e-06	5.63635221726044e-06	8.68323189415307e-05	3.26873520154427e-05	5.7842472498608e-05	9.08046288491535e-05	5.19082384481269e-05
root	Age	0.00397413089614955	OTU_40110	OTU	0.000171098626660913	0.000220104083430793	2.09093562678305e-05	0.000518924055269793	0.000118474556190753	5.15323631292383e-05	9.80134668600292e-05	0.000148578872797467	0.000249722175886342	0.000261954714638134	0.000134350734806917
root	Age	0.0113159244561366	OTU_40135	OTU	6.80032780355657e-05	8.29487324727732e-05	7.30433512289544e-05	8.49458233063592e-05	1.57627091927612e-05	9.90387603890049e-05	8.94491833479878e-05	5.31912364614931e-05	8.83203758548151e-05	8.70012936093984e-05	0.000262594618031701
root	Age	8.42662464064786e-06	OTU_40168	OTU	0.000639785942334608	0.000742420570075459	7.276455981205e-05	0.000854326188553928	0.000510508388049426	0.00134064663453409	0.00120447131726293	0.000722093321795689	0.000757851091518589	0.000804880820113178	0.000262594618031701
root	Age	3.07974800959895e-20	OTU_401	OTU	0.000117915304990241	0.000104295214790994	0.000151941322212901	0.000125593251650663	0.000190677933783401	3.62336928252457e-05	4.28214175602069e-05	0.000239509142949516	6.01365082350967e-05	3.23283495379185e-05	0
root	Age	1.60784596414337e-23	OTU_40237	OTU	0.000478055114178594	0.00062661170143566	0.000550334256969297	0.000504806984347819	0.000762203260643515	0.000257661815646192	0.000810752172473251	0.000928915112729762	0.000549421558889044	0.00035893976325189	0.000677860525616716
root	Age	2.66280842947621e-08	OTU_4026	OTU	6.80528431070202e-05	0.000106732411591106	2.28608961861613e-05	1.41170709219737e-05	4.57627041080162e-06	4.42856245641892e-05	0.00026882334357241	0.000131343723552961	0.000119781437383803	4.23121045422757e-05	2.44274063285303e-05
root	Age	0.01260432260533	OTU_40275	OTU	0.000332730324674018	0.0001613592364212	4.43278352878006e-05	0.000394791190266231	0.0011954235261994	9.82335672151106e-05	3.30676502270487e-05	0.000105193841940606	0.000171561101150262	0.000203953852231868	0.000274808321195966
root	Age	6.28325816828527e-05	OTU_40284	OTU	4.38650882372272e-05	5.4458742292155e-05	8.53101735727483e-05	3.60228706284847e-05	3.96610102269474e-05	7.00518061288084e-05	4.61519722593341e-05	7.39922786531385e-05	5.70231740212906e-05	1.80658423888368e-05	3.96945352838617e-05
root	Age	0.0043308685810245	OTU_402	OTU	0.000393695362563046	0.000337845901256888	0.000373301707235	0.000392844008070097	0.000323898250186737	0.00123436113558004	0.000253835847426338	0.000418100948052072	0.000278233762896987	0.000364169349206553	0.000454960442868877
root	Age	5.88217306752257e-10	OTU_40337	OTU	4.15850949503204e-05	2.823786637371e-05	3.90307983666168e-06	1.36302753729402e-05	7.62711735133604e-06	5.63635221726044e-06	6.32805392834169e-05	4.0413453400911e-05	2.24487782784966e-05	1.90166761987756e-05	7.02287931945246e-05
root	Age	2.17714731786517e-06	OTU_4033	OTU	2.66164433710633e-05	3.52973329671375e-05	5.93825718006385e-05	2.82341418439475e-05	3.61016887963239e-05	1.52986703039926e-05	2.16486055443268e-05	5.17054477335184e-05	3.19526406153784e-05	2.13937607236226e-05	1.83205547463977e-05
root	Age	0.0103840102672113	OTU_40356	OTU	0.000201382885319609	0.000155392306324374	0.00038278061540975	9.63855187086482e-05	0.000189152510313134	0.000796336048981511	1.90317411378697e-05	0.000116782994018809	0.000158616185208647	0.00014785465744548	0.000540456365018733
root	Age	1.50910284577612e-26	OTU_40484	OTU	0.000229089760262671	0.000281958457392253	0.000538067434625504	0.000137032947052952	0.000482542291094527	6.36102607376536e-05	0.000205067010760546	0.000428798626893489	0.000244970244717901	0.000190166761987756	5.19082384481269e-05
root	Age	0.0350004002803826	OTU_40487	OTU	0.000105177081626436	8.68146308453644e-05	0.00015249890504671	3.23719040107329e-05	5.8474566360243e-05	0.000127220521475307	8.39775577708502e-05	8.64729039681257e-05	8.1110549254422e-05	7.41650371752249e-05	0.000277861746987032
root	Age	3.55302237272917e-07	OTU_40490	OTU	3.62816323046896e-05	5.19375042230738e-05	1.11516566761762e-06	0.000139710322572637	5.08474490089069e-05	4.02596586947174e-06	9.51587056893487e-06	1.90180957180757e-05	4.68638729025549e-05	0.000127411730531797	0
root	Age	6.43011224310057e-20	OTU_404	OTU	0.000362122412046533	0.0005150889375133	0.000706736241852669	0.000595837752017098	0.000383389765527158	0.000141713998605405	0.000272629691799984	0.000829070110209865	0.000454874514606617	0.000256725128683471	7.02287931945246e-05
root	Age	0.00213187711387219	OTU_40539	OTU	4.23285710221378e-05	6.55521897961125e-05	8.08495109022777e-06	2.92077329420146e-06	5.59321939097976e-06	3.30129201296683e-05	0.000175805708761072	4.96253435143539e-05	5.89894903668524e-05	0.000120280476957256	0
root	Age	5.46915581888611e-06	OTU_4058	OTU	3.2712947159966e-05	3.58015805809538e-05	2.98306816087714e-05	4.7219168256257e-05	3.76271122665911e-05	4.02596586947175e-05	2.97370955279215e-05	2.05038844460504e-05	3.52298345246479e-05	6.0853363836082e-05	4.2747961074928e-05
root	Age	1.41342903177773e-06	OTU_40590	OTU	0.000216648927327593	8.51338054659769e-05	0.000158632316218607	2.94511307165314e-05	1.93220306233846e-05	7.89089310416462e-05	7.68406548441491e-05	0.000113514258817265	8.60263401183264e-05	3.94596031124594e-05	7.02287931945246e-05
root	Age	0.00586099720148039	OTU_405	OTU	0.00014205349478858	0.000205480902630122	2.76003502735362e-05	0.000278690451821723	6.559320922149e-05	0.000100649146736794	0.000285714013832269	0.000109948365870125	0.000223668484307649	0.000261479297733165	0.000488548126570606
root	Age	0.00292864254417718	OTU_40603	OTU	6.82511033928382e-05	3.31963012429031e-05	1.22668223437939e-05	3.67530639520351e-05	8.13559184142511e-06	8.61556696066953e-05	4.75793528446743e-05	2.94186168138984e-05	2.98224645743531e-05	2.61479297733165e-05	0.000180152121672911
root	Age	1.22348745404638e-07	OTU_40612	OTU	0.000645287665266057	0.000824108683513692	0.000722627352616221	0.000796154120444415	0.000645254127923029	0.000480700324814926	0.000938026941332755	0.000992804028032673	0.000808811456807731	0.000661780331717391	0.000418319333376081
root	Age	0.0263143028722337	OTU_40667	OTU	0.000100765790266986	0.000138247887454622	9.00496276601232e-05	0.000273822496331387	2.8983045935077e-05	0.000140103612257617	4.68656625520042e-05	0.000124211937658682	0.000156158289776695	0.000114575474097623	0.000100763051105187
root	Age	2.52093877617994e-05	OTU_40711	OTU	4.12877045215935e-05	4.5046120167585e-05	2.9551890191867e-05	4.96531460014249e-05	2.9491520425166e-05	3.4623306477457e-05	5.3764668714482e-05	3.1201563287468e-05	4.60445744252375e-05	6.37058652658983e-05	4.88548126570606e-05
root	Age	0.0423995592121308	OTU_40748	OTU	4.96642015974029e-05	4.58024915883094e-05	0.000125177346190078	8.5189221080876e-06	8.64406633151418e-06	4.10648518686118e-05	1.45117026176257e-05	4.0413453400911e-05	4.73554519889454e-05	3.61316847776737e-05	0.000134350734806917
root	Age	2.04200413527435e-05	OTU_407	OTU	0.000218532400042864	0.000291707244592701	0.000255930520718245	4.84361571288409e-05	3.76271122665911e-05	0.000326103235427211	0.000560008982981817	0.000184237802268859	0.000313955176508025	0.000417416042563125	0.000174045270090778
root	Age	0.0101847735390294	OTU_40849	OTU	0.000130703093425501	0.000216154143789233	1.67274850142644e-06	0.000481684195768724	2.23728775639191e-05	1.69090566517813e-05	0.000139645400599119	0.000167596968515543	0.000250869193754586	0.00022629844676543	3.05342579106629e-06
root	Age	1.13576401793221e-14	OTU_40855	OTU	0.000753042130608127	0.0008243608073206	0.00086620493232199	0.000731410312422949	0.000493728729876486	0.000868803434632003	0.000879504337333805	0.000610956324943183	0.000940390792264905	0.000781585391769678	0.00112976754269453
root	Age	8.62185886681107e-29	OTU_40860	OTU	0.00201308537712427	0.00258712642395324	0.00214836665866535	0.00262577519148711	0.00248745720551573	0.000996829149281204	0.00292375123230524	0.00414000171162861	0.00215475499534475	0.00157790870759341	0.00116946207797839
root	Age	3.27003719672138e-10	OTU_40984	OTU	5.31337565992175e-05	5.109709153338e-05	8.97708362432187e-05	5.57380903643446e-05	4.67796530881944e-05	0.000217402156951474	1.35601155607322e-05	1.54522027709365e-05	6.17751051897315e-05	6.89354512205616e-05	0.000103816476896254
root	Age	2.11885996752503e-12	OTU_40	OTU	0.00158305881718508	0.0011769979719161	0.00103320099104773	0.000795180529346348	0.00642304975880513	0.00142197114509742	0.00167289004601875	0.000898307864933484	0.0012028940243974	0.00165730333072329	0.000473280997615274
root	Age	1.06285212461182e-07	OTU_41131	OTU	3.73720638766884e-05	5.52151137128794e-05	2.34184790199701e-05	5.62248859133781e-05	1.93220306233846e-05	2.81817610863022e-05	8.13606933643931e-05	3.20930365242528e-05	6.63631766627089e-05	6.65583666957146e-05	1.22137031642651e-05
root	Age	0.0488223955484661	OTU_41149	OTU	3.09286045876042e-05	4.84918121953294e-05	0.000160026273303129	4.86795549033577e-07	3.55932143062349e-06	2.33506020429361e-05	2.37896764223372e-07	3.89276646729363e-05	5.99726485396332e-05	1.18854226242348e-05	0.000167938418508646
root	Age	0.0390253392320554	OTU_41269	OTU	4.36668279514092e-05	5.94171771613481e-05	7.91767624008513e-05	5.71984770114453e-05	2.79660969548988e-05	6.19998743898649e-05	4.47245916739939e-05	5.64599716630374e-05	6.07919470169506e-05	6.51321159808065e-05	2.74808321195966e-05
root	Age	0.00863303681021967	OTU_41287	OTU	9.35292898346301e-05	5.58874438646344e-05	6.6631148640153e-05	7.71570945218219e-05	0.00022423725012928	4.75063972597666e-05	2.59307473003475e-05	3.50646139802022e-05	6.61993169672454e-05	5.75254455012962e-05	6.71753674034583e-05
root	Age	3.12680758775899e-11	OTU_41301	OTU	6.74084971781118e-05	6.93340468997344e-05	0.000100643701502491	2.72605507458803e-05	1.4745760212583e-05	5.71687153464988e-05	8.37396610066269e-05	0.000128669303842606	4.85024698571897e-05	2.61479297733165e-05	0.000125190457433718
root	Age	0.0458764070418969	OTU_41318	OTU	0.000238655819053388	0.000179932356863432	0.000517436869774578	3.62662684030015e-05	4.98305000287288e-05	0.000131246487344779	3.23539599343786e-05	0.000314095737093845	0.000143377233530544	7.13125357454085e-05	0.000180152121672911
root	Age	0.0015503335285615	OTU_41343	OTU	0.000432653508726278	0.000428274306667935	0.000315591883935788	0.000461238782709314	0.00113542353636889	0.00035186941699183	0.000492208405178156	0.000331330886338351	0.000440454861405831	0.000551008192859523	0.000409159056002882
root	Age	0.0012301176641866	OTU_41361	OTU	0.00120512514734457	0.00103908624953735	0.00191641219980089	0.000777169094032106	0.000412881285952324	0.00769040000386493	0.000546448867421085	0.00111790743892814	0.000977750802830578	0.00100312966948541	0.0016030485403098
root	Age	1.46722743479382e-18	OTU_41399	OTU	3.02346935872413e-05	3.11793107876381e-05	4.51642095385138e-05	2.8720937392981e-05	4.98305000287288e-05	7.24673856504914e-06	2.16486055443268e-05	5.94315491189867e-05	2.17933394966427e-05	1.66395916739287e-05	9.16027737319886e-06
root	Age	4.64411385318274e-07	OTU_413	OTU	0.000103194478768256	0.000109841938542973	0.000206863231343069	7.39929234531037e-05	0.000130677943952891	2.89869542601966e-05	6.20910554623e-05	0.000163733917822808	8.20937074272029e-05	0.000116001724812531	3.35876837017292e-05
root	Age	0.0318272036090206	OTU_41400	OTU	5.7396352744304e-05	7.68977611069781e-05	2.50912275213965e-06	0.000173786011004987	3.35593163458786e-05	1.93246361734644e-05	4.56761787308874e-05	5.7945760391012e-05	8.70094982911072e-05	8.70012936093984e-05	1.83205547463977e-05
root	Age	3.00743210466284e-28	OTU_414	OTU	0.000211295899610508	7.08467897411831e-05	9.9528535834873e-05	7.98344700415066e-05	0.000697118525912114	6.44154539115479e-06	3.75876887472927e-05	0.000152441923490201	5.07965055936784e-05	8.55750428944903e-06	6.10685158213257e-06
root	Age	7.97692465110642e-44	OTU_41520	OTU	2.28494979405217e-05	3.03388980979444e-05	3.20610129440067e-05	3.18851084616993e-05	1.72881326630284e-05	3.2207726955774e-06	2.73581278856877e-05	7.10207011971891e-05	1.72052680236653e-05	8.08208738447964e-06	0
root	Age	5.23919082671932e-09	OTU_4152	OTU	5.61572259579417e-05	7.83264626794575e-05	1.47759450959335e-05	0.000145795266935556	5.08474490089069e-05	4.18700450425061e-05	6.66110939825441e-05	2.61498816123542e-05	7.76694956496889e-05	0.000120755893862225	0.000354197391763689
root	Age	8.81374243837063e-54	OTU_415	OTU	0.000144036097646759	0.000158753957083149	0.000160305064720033	0.000173299215455953	0.000104745744958348	7.48829651721745e-05	0.00014321385206247	0.000300723638542073	0.000112899330174337	8.41487921795821e-05	3.35876837017292e-05
root	Age	0.0204097591880186	OTU_4161	OTU	8.17328028284605e-05	6.6560685023745e-05	6.88614799753883e-05	1.38736731474569e-05	2.74576224648098e-05	9.82335672151106e-05	0.000116093620941005	5.97287068645816e-05	6.71824751400263e-05	7.84437893199494e-05	4.88548126570606e-05
root	Age	8.79662582809355e-09	OTU_41681	OTU	8.80771319746358e-05	0.000115136538488044	7.52736825641896e-06	0.000122672478356461	2.03389796035628e-05	3.86492723469288e-05	0.000199595385183409	6.98320702148094e-05	0.000128629860938831	0.000149756325065358	0.00010686990268732
root	Age	0.000601304382635044	OTU_41698	OTU	5.49676642430338e-05	6.33671168029088e-05	5.29703692118371e-06	7.64269011982716e-05	6.71186326917572e-05	7.64933515199631e-05	0.000100154537738039	7.84496448370625e-05	5.4401418893875e-05	5.99025300261432e-05	9.77096253141212e-05
root	Age	1.23716481862822e-14	OTU_41768	OTU	0.00182900070174228	0.00203245404875537	0.00169337906627736	0.00185761181511213	0.00319474522122962	0.00289466946015018	0.00249268229553249	0.00191458735486816	0.00226601572856445	0.00169961543526557	0.00102900449158934
root	Age	0.00048537591193177	OTU_41797	OTU	5.17459345984917e-05	6.69808913685919e-05	6.5237191555631e-05	0.000103200656395118	1.67796581729393e-05	0.000103064726258477	3.30676502270487e-05	6.06201801013665e-05	7.75056359542255e-05	5.18204426416635e-05	3.35876837017292e-05
root	Age	0.000278363713443457	OTU_417	OTU	4.83755097395861e-05	6.33671168029088e-05	5.71522404654032e-05	7.81306856198891e-05	3.05084694053442e-05	7.97141242155406e-05	5.42404622429288e-05	4.78423970407843e-05	7.25898450903211e-05	5.65746116913574e-05	9.46561995230549e-05
root	Age	4.55732596531353e-05	OTU_41863	OTU	7.3752826324287e-05	5.75682692440219e-05	5.65946576315944e-05	5.54946925898278e-05	4.72881275782835e-05	2.01298293473587e-05	6.04257781127364e-05	7.42894363987334e-05	5.30905413301671e-05	5.22958595466329e-05	3.05342579106629e-06
root	Age	6.32771224536499e-13	OTU_41880	OTU	9.4421461120811e-05	5.18534629541044e-05	2.23033133523525e-05	3.26153017852497e-05	0.000186610137862688	1.6103863477887e-05	9.58723959820188e-05	6.62661772676702e-05	5.16158040709958e-05	2.61479297733165e-05	7.32822189855909e-05
root	Age	2.88230463398268e-24	OTU_4188	OTU	0.000107556205056252	0.000172368642656188	0.000295797693335575	6.98551612863183e-05	2.64406734846316e-05	4.42856245641892e-05	0.00016724142524903	5.70542871542272e-05	0.00022891199456248	0.000214888441046164	3.05342579106629e-05
root	Age	2.27527248080847e-20	OTU_419	OTU	0.000305965186088591	0.000374151729451658	9.78557873334465e-05	0.000601679298605501	9.30508316862997e-05	0.000591816982812346	0.000387533828919873	0.0001583850784021	0.000405225026881183	0.000618992810270146	0.000439693313913545
root	Age	1.90041166198234e-12	OTU_41	OTU	0.00400426299266566	0.00428408772698286	0.00107752882633553	0.00947571875971309	0.00774864275446733	0.00258789086089644	0.00194599553134718	0.00226107328623185	0.00425084821971357	0.0079770202484814	0.00197251306102882
root	Age	0.00380605788324163	OTU_42055	OTU	0.000175063832377273	0.000171528229966494	0.000153614070714328	0.000139710322572637	0.000139830484774494	0.000214181384255897	0.000217913436028609	0.000145904453087112	0.000189749527346708	0.000158313829354807	0.000180152121672911
root	Age	0.0464947694645606	OTU_4208	OTU	2.99868682299688e-05	3.8322818650035e-05	9.98073272517774e-05	1.87416286377927e-05	2.74576224648098e-05	7.24673856504914e-06	4.99583204869081e-06	4.33850308568603e-05	4.39143983842123e-05	1.18854226242348e-05	5.19082384481269e-05
root	Age	7.98867789530158e-18	OTU_420	OTU	0.000535352336779989	0.000475589541097693	0.000357968179305257	0.000429840469796648	0.000621864301378932	0.000595037755507924	0.000620672657858777	0.000698915017639284	0.000408338361094989	0.000279069723217032	0.000696181080363113
root	Age	5.14218184502185e-06	OTU_42111	OTU	0.000407276192141577	0.0003765048849828	0.0002277725876109	0.000407691272315621	0.000491186357426041	0.000993608376585627	0.000472938767276063	0.000273385125947339	0.000345580097732477	0.000425973546852574	0.00169465131404179
root	Age	2.16826749970022e-27	OTU_42266	OTU	6.6020675177386e-05	9.59751291630263e-05	4.85097065413667e-05	1.58208553435913e-05	8.13559184142511e-06	3.54284996513514e-05	0.000214820778093705	4.60594505672147e-05	0.000108311258701359	0.00014833007435045	4.2747961074928e-05
root	Age	0.00232235848068187	OTU_42271	OTU	0.000108894461985523	0.000147156261965376	2.09093562678305e-05	0.000263599789801682	6.20338877908665e-05	6.9246612954914e-05	0.000141072781184459	0.000122131833439518	0.000161401800031527	0.000163067998404501	3.66411094927954e-05
root	Age	0.000660722131566492	OTU_423	OTU	8.90188683322712e-05	9.45464275905469e-05	3.09458472763891e-05	0.000188876673025028	3.30508418557895e-05	0.000104675112606265	5.66194298851625e-05	3.5956087216987e-05	0.000107164240833115	0.00015593674482996	6.71753674034583e-05
root	Age	1.43140127388016e-31	OTU_4244	OTU	8.44588817584577e-05	0.000103622884639239	0.000149710990877666	9.17609609928293e-05	0.00013118641844298	2.33506020429361e-05	7.58890677872556e-05	0.000186615064233618	8.30768655999837e-05	4.61154397820309e-05	3.05342579106629e-06
root	Age	1.76242369832822e-57	OTU_424	OTU	0.000384277998986692	7.55531008034682e-05	0.000150826156545284	6.40136146979154e-05	6.71186326917572e-05	8.05193173894349e-07	2.26001926012203e-05	0.0001993928472942	3.52298345246479e-05	6.18041976460207e-06	0
root	Age	9.01085115511767e-08	OTU_4251	OTU	2.0866895082342e-05	3.32803425118725e-05	1.39395708452203e-06	4.86795549033577e-07	5.0847449008907e-07	7.24673856504914e-06	9.25418412828916e-05	4.99225012599488e-05	3.01501839652801e-05	2.09183438186532e-05	0
root	Age	0.036709118012926	OTU_42520	OTU	2.54268816561554e-05	3.37005488567194e-05	1.67274850142644e-06	7.37495256785869e-05	6.10169388106883e-06	8.85712491283784e-06	2.18865023085502e-05	2.46640928843795e-05	3.4574395742794e-05	4.23121045422757e-05	5.49616642391932e-05
root	Age	3.1814037644841e-26	OTU_42527	OTU	9.37771151919026e-05	8.91677863765069e-05	9.81345787503509e-05	9.44383365125139e-05	0.000242033857282397	1.69090566517813e-05	7.63648613157023e-05	0.000161950971349239	7.25898450903211e-05	3.47054340627655e-05	0
root	Age	9.53312668916657e-13	OTU_42571	OTU	0.000225421944975039	0.000275151114605734	0.000798179826597315	4.74625660307738e-05	9.55932041367451e-05	0.000327713621775	5.13857010722483e-05	0.000131343723552961	0.000287573765538405	0.000377005605640727	0.000867172924662825
root	Age	1.37493850002354e-15	OTU_42616	OTU	0.00127625102488176	0.00161535723086036	0.00282164793048949	0.00145162432721813	0.00167745734280384	0.00182617811839238	0.000746044252604494	0.00224948413415365	0.00156322149472159	0.000492531913548288	0.00328243272539626
root	Age	0.0402057617131734	OTU_42673	OTU	9.83866668371705e-05	0.000102698430680576	9.17223761615496e-05	9.80893031302658e-05	0.00016932200519966	5.3142749477027e-05	0.000116569414469452	8.88501659328851e-05	0.000107328100528579	0.000111722972667807	0.000100763051105187
root	Age	0.0081183802732725	OTU_42682	OTU	5.81398288161214e-05	6.19384152304294e-05	4.34914610370873e-05	4.23512127659212e-05	2.44067755242753e-05	3.54284996513514e-05	9.68239830389123e-05	4.27907153656704e-05	6.68547557490993e-05	8.17717076547351e-05	3.96945352838617e-05
root	Age	7.5260559951699e-19	OTU_42689	OTU	0.000979901462655346	0.00104194365268231	0.00118235439909159	0.000871120634995586	0.000819152403533491	0.000626440289289804	0.0010890913866146	0.00157939341783707	0.000909421309822307	0.000635156985039105	0.000601524880840059
root	Age	0.00146444295851716	OTU_426	OTU	6.63676306775674e-05	8.10157832864775e-05	0.000106219529840579	8.71364032770103e-05	1.88135561332956e-05	0.00026651894055903	5.35267719502586e-05	0.000100736475756682	7.7341776258762e-05	5.08696088317248e-05	0.000140457586389049
root	Age	2.74889710248636e-07	OTU_42752	OTU	7.93536793986448e-05	9.33698498249757e-05	3.76368412820948e-05	2.14190041574774e-05	0.000159152515397879	2.09350225212531e-05	0.000211252326630354	6.74548082500499e-05	9.73326591053064e-05	0.000133592150296399	2.74808321195966e-05
root	Age	1.29055462187819e-05	OTU_42759	OTU	0.00011315705813061	0.000147408385772284	9.72982044996377e-05	0.000208835290535405	0.000105762693938526	7.40777719982801e-05	0.000130129530030184	8.88501659328851e-05	0.000162384958204307	0.000214888441046164	3.66411094927954e-05
root	Age	5.68722743355349e-10	OTU_4277	OTU	0.000112364016987338	0.000101437811646036	0.000225542256275664	4.94097482269081e-05	9.25423571962106e-05	0.000121584169258047	4.63898690235575e-05	5.97287068645816e-05	0.000111588452610629	0.000133116733391429	0.000137404160597983
root	Age	9.30758279866327e-10	OTU_42783	OTU	0.000134618734070406	0.000166065547483485	0.000165323310224313	0.000143361289190388	0.000167796581729393	0.000159428248431081	0.000188890030793357	0.000111136996852505	0.000194829177906076	0.00018731426055794	5.80150900302595e-05
root	Age	0.00149924116141787	OTU_42819	OTU	3.63311973761441e-05	4.36174185951056e-05	2.98306816087714e-05	4.38115994130219e-05	5.54237194197086e-05	5.0727169955344e-05	5.51920492998222e-05	2.79328280859238e-05	4.68638729025549e-05	5.94271131211738e-05	4.2747961074928e-05
root	Age	0.0169455100447927	OTU_42895	OTU	2.67155735139722e-05	4.45418725537688e-05	0.000147480659542431	0	3.55932143062349e-06	0	2.37896764223372e-07	4.75452392951894e-05	4.93217683345071e-05	3.28037664428879e-05	0
root	Age	0.000232884697499026	OTU_42962	OTU	9.17945123337228e-05	0.000114548249605258	3.54065099468596e-05	0.000116344136219025	0.000125084724561911	4.26752382164005e-05	0.000180325747281316	8.40956420033662e-05	0.00012764670276605	0.00012503464600695	0.000116030180060519
root	Age	8.6863402985752e-05	OTU_4298	OTU	0.00037565367655361	0.000424240325757405	0.000362986424809537	0.000335402133284135	0.000639660908532049	0.000517739210814066	0.000563339537680944	0.000379767598870325	0.000475848555625942	0.000356562678727043	0.000354197391763689
root	Age	0.001094895648481	OTU_43011	OTU	4.16842250932294e-05	4.38695424020138e-05	4.87884979582711e-05	4.57587816091562e-05	6.10169388106883e-05	2.81817610863022e-05	3.78255855115161e-05	2.76356703403288e-05	4.76831713798723e-05	5.89516962162044e-05	4.2747961074928e-05
root	Age	4.20882292137448e-18	OTU_431	OTU	0.000202820272391789	0.000316919625283513	0.000926145086956437	9.97930875518833e-05	4.52542296179272e-05	1.04675112606265e-05	9.2779738047115e-06	0.000170271388225897	0.000421774856122994	0.000277168055597155	0.000125190457433718
root	Age	8.48713755334096e-06	OTU_43217	OTU	0.00268692252354812	0.00357469537561237	0.00551895488903962	0.00237458868818579	0.00111813540370586	0.0072241931561801	0.00308861368991204	0.00276891587345359	0.00406486746536252	0.00319289993377443	0.00517250329006629
root	Age	1.00922998704783e-17	OTU_4330	OTU	0.000160541266441106	3.27760948980563e-05	5.77098232992121e-05	2.16624019319942e-05	4.32203316575709e-05	0.000396960234729914	2.23622958369969e-05	6.21059688293411e-05	2.24487782784966e-05	9.50833809938781e-06	7.32822189855909e-05
root	Age	1.25772620298684e-07	OTU_43314	OTU	0.000469133401316785	0.000672330151755	1.61699021804555e-05	0.00097310430251812	0.000617796505458219	0.000135272453214251	0.000938264838096978	0.000307558266690756	0.00077341776258762	0.00101311342448977	0.000348090540181557
root	Age	6.23216592167285e-15	OTU_43321	OTU	4.59963863097704e-05	6.74851389824082e-05	8.1685885152991e-05	7.1315547933419e-05	2.33898265440972e-05	3.05973406079853e-05	5.16235978364717e-05	3.74418759449616e-05	8.56986207273994e-05	7.13125357454085e-05	1.22137031642651e-05
root	Age	0.0408520320918169	OTU_43325	OTU	9.62553687646273e-05	0.000123288541578073	2.28608961861613e-05	9.44383365125139e-05	4.27118571674818e-05	0.000121584169258047	0.000237183073930702	0.000130155092570581	0.000122567052206682	0.000111247555762837	0.000143511012180115
root	Age	3.20907709026286e-14	OTU_43400	OTU	2.80538304432436e-05	4.45418725537688e-05	0.000122947014854843	4.86795549033577e-06	7.11864286124697e-06	1.20778976084152e-05	1.64148767314127e-05	1.06976788414176e-05	6.99680899629054e-05	2.90004312031328e-05	1.83205547463977e-05
root	Age	0.0154372789535378	OTU_434	OTU	0.000345319852823459	0.000455503677814013	0.000301931104507472	0.000307654786989221	0.000160169464378057	0.000660258402593366	0.000731056756458421	0.00031379857934825	0.000463395218770718	0.000649894909093156	0.000516028958690203
root	Age	2.15839840680453e-19	OTU_43578	OTU	0.00131763785954627	0.00162855171008855	0.000105383155589865	0.00456492526106237	0.000334576214478608	0.00483921097510504	5.82847072347261e-05	0.000495361961906754	0.00193092265134163	0.0026124158928068	0.00131907994174064
root	Age	8.42792305978133e-08	OTU_435	OTU	0.000159946485583652	7.30318627343869e-05	6.02189460513517e-05	7.83740833944059e-05	1.83050816432065e-05	1.04675112606265e-05	7.8743828957936e-05	0.00013550393199129	5.19435234619228e-05	4.46891890671227e-05	6.10685158213257e-06
root	Age	0.00796952265259422	OTU_43656	OTU	6.81519732499292e-05	6.74851389824082e-05	0.000175359801232871	9.73591098067154e-07	7.62711735133604e-06	0.000218207350125369	4.04424499179732e-05	2.61498816123542e-05	7.66863374769081e-05	4.08858538273676e-05	0.000491601552361672
root	Age	3.40673855086855e-09	OTU_43689	OTU	6.63180656061129e-05	9.05124466800169e-05	5.01824550427931e-05	0.00010612142968932	4.372880614766e-05	3.78440791730344e-05	0.000109670408306974	0.00011262278558048	8.04551104725681e-05	9.03292119441841e-05	5.19082384481269e-05
root	Age	4.17853295615279e-08	OTU_436	OTU	0.000433149159440823	0.00056753068935019	0.000858398772648666	0.000388949643677828	0.000296440627721928	0.000106285498954054	0.00049387368252772	0.00098418645341042	0.000440291001710368	0.000348005174437594	6.71753674034583e-05
root	Age	1.57283804091024e-06	OTU_43708	OTU	0.000383088437271784	0.000517526134313411	0.00133819880114115	0.000242424183418721	0.000381355867566802	0.00045734972277199	8.61186286488606e-05	0.000168191284006732	0.000619553508547413	0.000740224121037341	0.000775570150930837
root	Age	1.80174038430326e-17	OTU_4370	OTU	4.01972729495946e-05	5.9837383506195e-05	5.57582833808812e-07	2.43397774516789e-07	0	7.24673856504914e-06	0.000168668805834371	0.000106382472922986	4.94856280299706e-05	2.42462621534389e-05	3.05342579106629e-06
root	Age	2.8853751421846e-28	OTU_43737	OTU	0.000137939593857857	0.000174553715649392	9.53466645813069e-05	0.000148716040229758	0.000132203367423158	0.000106285498954054	0.00026739596298707	8.17183800386067e-05	0.000203349882070177	0.000261954714638134	3.05342579106629e-05
root	Age	6.57228555135102e-05	OTU_43800	OTU	0.00244038585813346	0.00336215500638882	0.00144497591381554	0.00441401864086196	0.00132355909770185	0.000577323505682248	0.00397002120135963	0.00279060838888202	0.00377221404926475	0.00335454168146402	0.00164274307559366
root	Age	2.50313163530116e-06	OTU_43812	OTU	9.75440606224441e-05	9.45464275905469e-05	7.91767624008513e-05	0.000102470463071568	0.00037728807164609	4.58960109119779e-05	9.99166409738161e-05	5.91343913733918e-05	0.000104214766314773	0.000131690482676521	3.96945352838617e-05
root	Age	0.0354866495973261	OTU_43820	OTU	0.000118807476276422	0.000121607716198686	5.4921909130168e-05	8.08080611395738e-05	0.000102203372507903	1.6103863477887e-05	0.000218389229557055	0.000151550450253416	0.000120928455252047	8.79521274193372e-05	4.2747961074928e-05
root	Age	4.06557832073568e-06	OTU_438	OTU	0.000370003258407797	0.000520803743803217	7.30433512289544e-05	0.000407447874541104	0.000110847438839417	0.00025927220199398	0.00101367811235579	0.000412752108631363	0.000549257699193581	0.000649419492188187	0.000274808321195966
root	Age	5.25045517783806e-11	OTU_4391	OTU	3.83633653057783e-05	4.571845031934e-05	6.60735658063442e-05	2.48265730007124e-05	4.27118571674818e-05	8.85712491283784e-06	4.87688366657912e-05	8.40956420033662e-05	3.44105360473305e-05	2.09183438186532e-05	2.1373980537464e-05
root	Age	3.3180184725404e-15	OTU_43929	OTU	6.22041646753899e-05	8.46295578521607e-05	0.000135492628615541	8.81099943750774e-05	2.33898265440972e-05	4.83115904336609e-06	3.78255855115161e-05	3.83333491817464e-05	9.66772203234525e-05	0.000130264231961613	4.2747961074928e-05
root	Age	0.000284439627816539	OTU_43971	OTU	0.000315927765450945	0.000389195116597176	0.000153892862131232	0.000310088764734389	0.000436271112496422	0.000299531860688698	0.000667300423646558	0.000325387731426452	0.000392116251244105	0.000493482747358227	0.00032060970806196
root	Age	0.000188527762027372	OTU_43974	OTU	5.14485441697647e-05	6.857767547901e-05	4.48854181216094e-05	4.11342238933373e-05	2.23728775639191e-05	0.00010548030578016	0.000115617827412559	4.57622928216198e-05	7.22621256993942e-05	9.12800457541229e-05	8.85493479409223e-05
root	Age	0.00568439352298301	OTU_43978	OTU	5.3480712099399e-05	7.83264626794575e-05	5.01824550427931e-06	8.81099943750774e-05	3.15254183855223e-05	2.89869542601966e-05	0.000131319013851301	0.000100439318011088	7.20982660039307e-05	6.41812821708677e-05	5.80150900302595e-05
root	Age	0.000972927398921088	OTU_43994	OTU	3.67772830192345e-05	6.08458787338275e-05	7.52736825641896e-06	5.42777037172438e-05	1.01694898017814e-06	4.02596586947174e-06	0.000112763066241878	4.57622928216198e-05	7.07873884402228e-05	5.75254455012962e-05	5.19082384481269e-05
root	Age	8.63184758833697e-214	OTU_439	OTU	0.000290054798151699	0.000408356525922193	0.000588807472502106	0.000296458489361448	0.00032237282671647	2.49609883907248e-05	0.000363744152497535	0.000974380247805787	0.000249066737104488	2.70987635832552e-05	9.16027737319886e-06
root	Age	1.3642157329277e-63	OTU_43	OTU	0.00386984251888107	0.00460739448870805	0.00743369434033908	0.00358841338970101	0.00321762657328363	0.00120698456766763	0.00319162298882076	0.00818996462634196	0.00361408944314249	0.00235473993031339	0.000772516725139771
root	Age	0.00776354796044106	OTU_4403	OTU	6.61198053202949e-05	0.000104295214790994	7.52736825641896e-06	8.54326188553928e-05	2.9491520425166e-05	2.65713747385135e-05	0.00020530490752477	5.49741829350627e-05	0.000117651261342778	0.000156412161734929	2.74808321195966e-05
root	Age	0.000691077441717518	OTU_44056	OTU	0.000113107493059155	0.000130768214516348	5.60370747977856e-05	0.000163319906700765	9.10169337259434e-05	4.18700450425061e-05	0.000162721386728786	6.83462814868347e-05	0.000124697228247707	0.000222495111525675	0.00029618230173343
root	Age	1.95711639488753e-24	OTU_440	OTU	0.000100220574480987	0.000119842849550329	0.000178147715401915	9.07873698947621e-05	0.000120508454151109	5.23375563031327e-05	9.84892603884759e-05	5.28940787158982e-05	0.000110769154133312	0.000266708883687828	3.35876837017292e-05
root	Age	0.00185906631888843	OTU_44114	OTU	0.00138851591172619	0.0015754376280999	9.86921615841597e-05	0.00159449882085948	0.00385321968589497	0.000233506020429361	0.00281693558516894	0.00165011696128867	0.00168759100357837	0.00132260982962484	0.000341983688599424
root	Age	3.78120089653158e-12	OTU_44156	OTU	0.000702832713224724	0.00103370760832331	0.000100922492919395	0.000903735936780836	0.000470847377822478	0.000550752130943735	0.00195670088573723	0.000883152819908143	0.00108753679879111	0.0012332314514906	0.00029618230173343
root	Age	1.17100578163981e-09	OTU_44159	OTU	3.06807792303318e-05	3.85749424569431e-05	1.67274850142644e-05	1.58208553435913e-05	1.06779642918705e-05	2.49609883907248e-05	7.94575192506062e-05	2.34754619019998e-05	4.12926432567967e-05	5.70500285963268e-05	2.44274063285303e-05
root	Age	0.030398041962274	OTU_44175	OTU	0.000169809934803096	0.000182705718739421	0.000543643262963592	3.4562483981384e-05	2.79660969548988e-05	6.44154539115479e-06	1.95075346663165e-05	0.000227325675380124	0.000215311639839011	3.94596031124594e-05	3.66411094927954e-05
root	Age	0.0104637597655979	OTU_4417	OTU	0.00019588116238816	0.000251367435487401	0.000211045102596635	0.000323962437881845	0.000285762663430057	0.000102259533084582	0.000214820778093705	0.000151253292507821	0.000312644298944318	0.000255298877968563	0.000112976754269453
root	Age	0.000510535026479263	OTU_44191	OTU	4.85737700254041e-05	5.48789486370019e-05	3.73580498651904e-05	5.79286703349957e-05	4.88135510485507e-05	9.25972149978501e-05	6.68489907467675e-05	5.02196590055438e-05	5.96449291487063e-05	4.9918775021786e-05	4.58013868659943e-05
root	Age	0.00131304356357544	OTU_441	OTU	0.000480037717036774	0.000393061014969767	1.89578163494996e-05	0.000461482180483831	0.00173644038365417	9.82335672151106e-05	0.000645413921338008	0.000271899337219364	0.000412434853481576	0.000582385708587503	6.10685158213257e-05
root	Age	5.22808333772568e-07	OTU_44215	OTU	0.000860449640450015	0.000553579838701273	0.000429059990615881	0.000845563868671323	0.00139728789876476	0.00202184005964871	0.000374449506887587	0.000528643629413387	0.000493873122126925	0.000470187319014727	0.00245800776180836
root	Age	1.60603430815464e-14	OTU_4421	OTU	0.000230774972692124	0.000254392921170298	0.000162256604638364	0.000358038126314196	0.000592881255443855	0.000219012543299263	0.000231711448353564	0.000485258598556527	0.000187783211001147	0.000103165468378358	9.46561995230549e-05
root	Age	4.13091857867188e-07	OTU_44230	OTU	4.40137834515906e-05	5.36183296024613e-05	1.39395708452203e-05	0.000104417645267702	8.28813418845183e-05	5.55583289987101e-05	3.78255855115161e-05	4.39793463480502e-05	6.5707737880855e-05	3.94596031124594e-05	1.83205547463977e-05
root	Age	0.00111969716021378	OTU_44259	OTU	4.50050848806805e-05	7.00063770514894e-05	5.57582833808812e-06	4.38115994130219e-05	4.57627041080162e-06	3.2207726955774e-05	0.000150588651753394	5.22997632247083e-05	7.12789675266133e-05	0.000100312966948541	3.35876837017292e-05
root	Age	5.28984735921809e-14	OTU_4425	OTU	0.000143689142146578	0.000170435693469893	0.000174244635565254	0.000176950182073705	0.000301016898132729	0.000103064726258477	0.000160818212614999	0.000287054382244706	0.000132726353325418	9.03292119441841e-05	0.00018931239904611
root	Age	0.00331957849270444	OTU_44288	OTU	5.89824350308478e-05	7.02585008583975e-05	2.03517734340216e-05	8.47024255318424e-05	9.91525255673685e-05	3.2207726955774e-05	9.87271571526993e-05	3.20930365242528e-05	8.16021283408124e-05	0.000104116302188296	3.35876837017292e-05
root	Age	3.54526056823012e-19	OTU_4442	OTU	0.000378627580840879	0.000456176007965768	0.000296076484752479	0.000740172632305554	0.000613728709537507	0.00029067473577586	0.000315213212595968	0.000217222312029896	0.000451269601306421	0.000876193355858586	0.000305342579106629
root	Age	1.26494363199136e-14	OTU_44431	OTU	0.000398404044351222	0.000293640193778996	0.000215505765267106	0.000309845366959872	0.000295932153231838	7.32725788243858e-05	0.000344474514595442	0.000198501374057416	0.000347546414078039	0.000293332230366114	0.000268701469613833
root	Age	0.0108119171724495	OTU_4443	OTU	0.000264033135638089	0.000337929942525857	0.000288827907912965	0.000246075150036473	0.000290847408330948	0.000183584043647912	0.000469608212576936	0.00038184770308949	0.000314282895898952	0.000379382690165573	6.10685158213257e-05
root	Age	0.0408285131622177	OTU_44471	OTU	8.08406315422796e-05	9.84123259631382e-05	4.15399211187565e-05	0.00015991233785753	0.000167796581729393	6.6831033433231e-05	8.68323189415307e-05	6.32945998117208e-05	0.000109622136265067	0.000123608395292041	8.85493479409223e-05
root	Age	0.00274514995358746	OTU_444	OTU	0.000744219547889227	0.000911511603241842	0.000634529264874428	0.00104368965712799	0.000774915122895742	0.00125288057857961	0.00101867394440448	0.000750323307627207	0.000840272518336719	0.00101453967520468	0.0032335779127392
root	Age	0.00213187711387219	OTU_44544	OTU	0.000714976155731075	0.000155224223786436	8.39162164882262e-05	0.000276499871851072	0.000500338898247644	0.000228674861385995	9.75376733315824e-05	7.19121744339739e-05	0.000132726353325418	0.000157838412449838	0.00141373614126369
root	Age	0.000450085172157143	OTU_44564	OTU	7.32571756097421e-05	6.319903426497e-05	0.000207420814176878	1.21698887258394e-06	8.13559184142511e-06	0.000101454339910688	7.13690292670115e-07	0.000109056892633341	5.12880846800689e-05	3.18529326329491e-05	1.52671289553314e-05
root	Age	0.0349067946040074	OTU_445	OTU	0.000463136027670792	0.000432560411385373	0.00010817106975891	0.000891566048054996	0.00145474551614483	4.67012040858722e-05	0.000260734853588815	0.000385116438291034	0.000483549961312726	0.000406481453748829	0.000137404160597983
root	Age	0.0328694499561101	OTU_44606	OTU	0.000117072698775515	0.00017749516006332	0.000168390015810261	0.000314469924675691	4.32203316575709e-05	0.000123194555605835	5.13857010722483e-05	0.000158087920656505	0.000193682160037832	0.000177330505553583	7.63356447766572e-05
root	Age	7.18529749881855e-34	OTU_44676	OTU	8.80275669031813e-05	0.000143626528668662	2.78791416904406e-06	0.000190337059672129	2.38983010341863e-05	1.28830907823096e-05	0.000218151332792832	3.80361914361515e-05	0.000142885654444154	0.000331840999668634	3.35876837017292e-05
root	Age	1.90977700575067e-06	OTU_446	OTU	0.000252583604132101	0.00031868449193187	8.4473799322035e-05	0.000389193041452345	0.000194745729704114	0.000161843827952764	0.000449624884382173	0.000181860540304099	0.000339845008391255	0.000480171074019084	0.000293128875942364
root	Age	0.000202601304746941	OTU_44709	OTU	6.86971890359286e-05	4.18525519467488e-05	5.29703692118371e-06	7.39929234531037e-05	0.000348813500201102	1.04675112606265e-05	4.16319337390901e-05	4.96253435143539e-05	3.65407120883558e-05	4.84925243068778e-05	1.83205547463977e-05
root	Age	0.0369680503364744	OTU_44750	OTU	5.10024585266743e-05	6.12660850786744e-05	5.18552035442195e-05	4.81927593543241e-05	3.45762653260567e-05	2.65713747385135e-05	8.20743836570632e-05	6.18088110837462e-05	6.60354572717819e-05	5.37221102615411e-05	1.52671289553314e-05
root	Age	0.000515507040072114	OTU_44778	OTU	0.000981140589441708	0.00103412781466816	0.00132453802171283	0.000821710886768678	0.00206694880221207	0.00247355343020344	0.000993932680925247	0.000859677358006143	0.00111555680671536	0.000969375069232587	0.00172518557195245
root	Age	3.3640930611093e-09	OTU_44799	OTU	0.000333126845245654	0.00040482679262548	0.00075357319989261	0.00035390036414741	0.000178474546021263	0.000731115401896069	0.000157011864387425	0.000317067314549794	0.000444059774706028	0.000463531482345156	0.000198472676419309
root	Age	0.0113458098505732	OTU_447	OTU	0.000314936464021855	0.000392220602280073	0.000587971098251392	0.000285018793959159	0.00014745760212583	0.000410648518686118	0.000329962811977817	0.000296860587849339	0.000408010641704062	0.000489679412118472	0.00045190701707781
root	Age	0.00158135261764873	OTU_44805	OTU	0.00059061739145175	0.000323054637918278	1.31031965945071e-05	0.000136789549278435	0.00115016929658148	6.36102607376536e-05	0.000769596032262608	0.000236834723239162	0.000330832725140764	0.000441186887811594	0.000305342579106629
root	Age	9.97016105821231e-05	OTU_44818	OTU	3.17216457308761e-05	4.95843486919313e-05	4.4606626704705e-06	1.53340597945577e-05	2.54237245044535e-06	1.12727044345209e-05	0.000121565246518143	2.08010421916453e-05	4.6536153511628e-05	0.000110772138857868	9.16027737319886e-06
root	Age	7.29508835090819e-14	OTU_4482	OTU	9.21414678339043e-05	0.000138331928723591	3.20610129440067e-05	2.62869596478132e-05	1.32203367423158e-05	4.91167836075553e-05	0.000338527095489858	5.22997632247083e-05	0.000141247057489519	0.000280020557026971	5.80150900302595e-05
root	Age	0.00231195071477488	OTU_448	OTU	0.000735050009670145	0.000696954243563027	2.8157933107345e-05	0.00100060825103852	0.000752033770841734	0.000115947817040786	0.00097085669479558	0.000553010564552171	0.000717869325825501	0.000941800888744362	0.00021373980537464
root	Age	0.000225817437783934	OTU_44921	OTU	0.00102892131832384	0.000550386270480437	0.000324792000693633	0.000757210476521729	0.000165254209278948	0.000576518312508354	0.000540739345079724	0.000815995169403688	0.000460118024861448	0.000357513512536982	0.000741982467229108
root	Age	7.82492243370619e-06	OTU_44	OTU	0.00469609226002748	0.00712350604038217	0.000232512041698275	0.0155470328472599	0.00155084719477166	0.00464274384067482	0.00477054381297127	0.00461991147076443	0.00795719067140199	0.00905621662276192	0.00490074839466139
root	Age	9.20219084209487e-10	OTU_45001	OTU	0.000674977143067299	0.000909326530248638	0.00147201868125526	0.000760374647590447	0.000321355877736292	0.00149926968979128	0.000574758582363666	0.000901279442389434	0.000883859197330005	0.00109060637999978	0.000302289153315562
root	Age	0.00377562759762491	OTU_45009	OTU	0.00114961226731553	0.000783852915677361	0.000656553786809876	0.00110697307850235	0.000867457480091952	0.000991192797063944	0.000576661756477453	0.000755969304793511	0.000635120179616444	0.000895210032057362	0.00312670801005188
root	Age	4.06514854027539e-05	OTU_45068	OTU	2.30477582263397e-05	2.69772473391694e-05	2.78791416904406e-07	7.22891390314862e-05	6.81355816719353e-05	4.83115904336609e-06	5.47162557713755e-06	1.01033633502277e-05	3.01501839652801e-05	4.84925243068778e-05	3.05342579106629e-06
root	Age	0.00101113619599558	OTU_450	OTU	0.000437163930228637	0.000552823467280549	2.0630564850926e-05	0.000956796651625496	0.000980338816891726	8.05193173894349e-05	0.000612108374346735	0.000370258551011287	0.000612835261033411	0.00072501078007832	0.000204579528001441
root	Age	0.000183541039222665	OTU_45155	OTU	2.69138337997902e-05	3.98355614914838e-05	8.08495109022777e-06	5.28173170701431e-05	1.77966071531174e-05	2.33506020429361e-05	5.42404622429288e-05	2.13953576828352e-05	4.40782580796758e-05	6.0853363836082e-05	1.52671289553314e-05
root	Age	1.93894176815567e-78	OTU_45188	OTU	0.000117072698775515	0.000114464208336289	0.00014803824237624	0.000129000820493898	9.05084592358544e-05	2.57661815646192e-05	7.16069260312349e-05	0.000233863145783213	8.01273910816411e-05	3.99350200174288e-05	6.10685158213257e-06
root	Age	3.39493628090512e-49	OTU_45219	OTU	6.10146029604821e-05	6.95861707066425e-05	8.69829220741747e-05	8.49458233063592e-05	5.38982959494414e-05	1.69090566517813e-05	3.97287596253031e-05	0.000171162861462682	3.53936942201114e-05	1.66395916739287e-05	3.05342579106629e-06
root	Age	0.0358308410832118	OTU_452	OTU	0.000560134872507236	8.54699705418544e-05	1.17092395099851e-05	0.000102470463071568	0.000558813464607887	8.05193173894349e-06	0.000131794807379748	0.000137286878464859	7.45561614358828e-05	4.37383552571839e-05	2.44274063285303e-05
root	Age	1.02902765206915e-12	OTU_45409	OTU	7.42980421102864e-05	7.00904183204588e-05	7.30433512289544e-05	7.05853546098687e-05	7.83050714737167e-05	0.000136882839562039	6.70868875109908e-05	0.000114702889799644	5.7842472498608e-05	2.90004312031328e-05	0.000103816476896254
root	Age	0.00293347111016729	OTU_45423	OTU	9.37275501204481e-05	0.000118834354322696	0.000111237775344858	0.000148716040229758	9.81355765871904e-05	0.000160233441604975	9.61102927462422e-05	0.000146795926323897	0.000115029506215362	7.13125357454085e-05	0.000207632953792508
root	Age	0.03840509462085	OTU_4545	OTU	0.000125697021208597	0.000116649281329493	6.83038971415795e-05	0.000140927311445221	0.000107796591898883	0.000152986703039926	0.000134173775021982	0.000112325627834885	0.000124697228247707	0.000100788383853511	0.000112976754269453
root	Age	9.06551126034663e-12	OTU_454	OTU	0.000342990294465098	0.000336669323491316	0.000228330170444709	0.000407447874541104	0.000729660893277815	0.00043319392755516	0.000359937804269961	0.000424341260709565	0.000320017985240174	0.000270987635832552	0.000167938418508646
root	Age	1.22934979656278e-20	OTU_45521	OTU	0.00022532281483213	0.000141945703289274	6.99766456430059e-05	0.000194474821838914	4.67796530881944e-05	0.00023511640677715	0.000152016032338735	6.80491237412398e-05	0.00013895302175303	0.000222970528430644	0.000436639888122479
root	Age	3.02872688974676e-16	OTU_4557	OTU	6.41867675335697e-05	0.000101521852915005	9.2001167578454e-05	6.23098302762979e-05	1.4745760212583e-05	1.04675112606265e-05	0.000147971787346937	5.17054477335184e-05	0.00011961757768834	0.000141674237680878	1.83205547463977e-05
root	Age	1.64448878938208e-08	OTU_45590	OTU	0.00424465358921995	0.0024088748924692	0.00126877973833195	0.00201095241305771	0.000803898168830819	0.00286890327858557	0.00377066371294044	0.00213745566406436	0.00261208740538332	0.00223636112097601	0.00251907627762969
root	Age	0.00369235086233319	OTU_455	OTU	0.000747986493319768	0.000967062882030598	0.00115670558873638	0.000564439439104433	0.000682372765699531	0.000185999623169595	0.00119876179492157	0.00117525888382796	0.000935311141705537	0.000867635851569137	5.80150900302595e-05
root	Age	0.00859577046128186	OTU_45621	OTU	0.000168868198445461	0.000265066162329409	5.85461975499253e-06	0.000250456309977775	9.45762551565669e-05	3.94544655208231e-05	0.000500534791925974	0.000294483325884579	0.000286754467061088	0.000178756756268491	0.000112976754269453
root	Age	0.0264600060113561	OTU_4564	OTU	4.18824853790474e-05	3.21878060152706e-05	3.12246386932935e-05	1.84982308632759e-05	0.000126101673542089	7.97141242155406e-05	4.63898690235575e-05	4.69509238039995e-05	2.88393064015723e-05	1.71150085788981e-05	3.96945352838617e-05
root	Age	0.0270697180188706	OTU_45770	OTU	0.000230031496620306	0.000317423872897329	0.000432963070452543	0.000153583995720094	0.000123050826601555	0.000260882588341769	0.000378969545407831	0.000262687447105921	0.000349185011032673	0.000315201407994706	0.000302289153315562
root	Age	0.00134286616800209	OTU_457	OTU	7.00354459652e-05	9.94208211907707e-05	5.82674061330209e-05	0.000107338418561904	3.91525357368584e-05	7.89089310416462e-05	0.000126798975331057	9.09302701520497e-05	0.000113718628651654	7.65421217000718e-05	6.71753674034583e-05
root	Age	6.25830082327722e-17	OTU_45851	OTU	6.9837185679382e-05	9.94208211907707e-05	4.96248722089843e-05	0.000184495513083726	5.44067704395304e-05	5.47531358248157e-05	5.87605007631728e-05	0.000154224869963771	8.37323043818377e-05	6.27550314559595e-05	6.4121941612392e-05
root	Age	0.000289497673009649	OTU_45893	OTU	9.07040807617239e-05	9.26134784042513e-05	0.000150268573711475	8.83533921495942e-05	0.00013677963783396	3.30129201296683e-05	4.75793528446743e-05	0.000157493605165315	6.32498424489028e-05	7.70175386050412e-05	7.32822189855909e-05
root	Age	3.62594047063177e-10	OTU_45897	OTU	9.27362486913582e-05	6.88297992859181e-05	5.01824550427931e-05	0.000107825214110937	5.38982959494414e-05	5.39479426509214e-05	4.66277657877809e-05	8.46899574945561e-05	6.99680899629054e-05	4.46891890671227e-05	3.96945352838617e-05
root	Age	4.81170949537782e-13	OTU_45953	OTU	0.000113850969130973	0.000123624706653951	3.37337614454331e-05	0.000174272806554021	5.54237194197086e-05	0.000483921097510504	0.000150826548517618	4.87338702775691e-05	0.000135348108452833	0.000210134271996471	0.000119083605851585
root	Age	2.25679768222105e-05	OTU_459	OTU	0.00029877825072769	0.000382723938886534	0.000180656838154055	0.000177680375397256	0.000166271158259126	0.000244778724863882	0.000755560123173429	0.000412157793140173	0.000370978350529316	0.000387464777550053	0.000268701469613833
root	Age	0.0154372789535378	OTU_4600	OTU	0.000148050868434573	9.64793767768425e-05	5.54794919639768e-05	0.000111719578503206	0.00023491521442115	0.000256856622472297	0.000116569414469452	0.000101627948993467	8.96312534185229e-05	8.84275443243066e-05	0.000222900082747839
root	Age	1.57820333004644e-06	OTU_46058	OTU	0.000133726562784225	0.00017346117915279	0.000317543423854118	0.000147742449131691	6.76271071818462e-05	0.000323687655905528	7.56511710230322e-05	0.000271305021728174	0.000149603901958156	7.84437893199494e-05	0.000222900082747839
root	Age	0.000925707036504586	OTU_46108	OTU	6.71111067493848e-05	4.14323456019019e-05	3.62428841975728e-06	2.1905799706511e-05	5.0847449008907e-07	9.82335672151106e-05	9.2779738047115e-05	5.55684984262526e-05	2.68729900560105e-05	9.03292119441842e-06	0.000375571372301153
root	Age	0.0110318537367601	OTU_46151	OTU	0.000215013279969595	0.000231617737279598	0.000427387242114454	0.00015309720017106	0.000165254209278948	0.000300337053862592	0.000141310677948683	0.000190775272671947	0.000239071295681216	0.000293807647271083	0.000112976754269453
root	Age	0.0103099976396797	OTU_46199	OTU	0.000467299493672969	0.000404574668818571	0.000299143190338428	0.000386272268158143	0.000539491433984503	0.000229480054559889	0.000512429630137143	0.000391356750948528	0.000412926432567967	0.000407907704463737	0.000363357669136888
root	Age	0.00322198227600049	OTU_46215	OTU	2.80042653717891e-05	3.01708155600056e-05	5.4921909130168e-05	1.24132865003562e-05	3.45762653260567e-05	1.28830907823096e-05	2.64065408287943e-05	2.37726196475947e-05	3.62129926974288e-05	2.47216790584083e-05	1.83205547463977e-05
root	Age	0.0103048674687946	OTU_46304	OTU	0.00327045210978188	0.000350115926526416	7.61100568149029e-05	0.000292320727194663	0.000253728770554446	0.000223843702342629	0.000640418089289317	0.000354212032749161	0.00039473800637152	0.000246741373679114	0.000140457586389049
root	Age	3.09881903169114e-12	OTU_46376	OTU	0.000102252742410621	0.000158333750738303	4.93460807920799e-05	7.91042767179563e-05	2.49152500143644e-05	8.7766055954484e-05	0.0003287733281567	0.000101033633502277	0.000174018996582214	0.000213937607236226	9.77096253141212e-05
root	Age	1.14222696425087e-05	OTU_46400	OTU	6.5921545034477e-05	7.78222150656413e-05	3.87520069497124e-05	7.71570945218219e-05	4.47457551278381e-05	9.90387603890049e-05	0.000111811479184985	5.28940787158982e-05	7.93080926043237e-05	0.000113149223382715	7.93890705677235e-05
root	Age	5.34297866155304e-07	OTU_46420	OTU	2.8599046229243e-05	3.00867742910363e-05	2.98306816087714e-05	2.1905799706511e-06	1.22033877621377e-05	7.40777719982801e-05	5.7571016942056e-05	1.63436760077213e-05	3.4574395742794e-05	3.42300171577961e-05	6.10685158213257e-05
root	Age	1.51713602139924e-05	OTU_4646	OTU	2.63190529423363e-05	3.73983646913719e-05	2.42548532706833e-05	6.86381724137343e-05	1.88135561332956e-05	2.89869542601966e-05	1.80801540809763e-05	1.90180957180757e-05	5.50568576757289e-05	1.85412592938062e-05	1.83205547463977e-05
root	Age	0.0347478599648913	OTU_46482	OTU	0.000131149179068591	0.000154467852365711	0.000245057655458973	4.69757704817402e-05	0.000165254209278948	0.000248804690733354	0.000182228921395103	0.000120348886965948	0.000160090922467819	0.000196347181752358	0.00013129730901585
root	Age	0.00011726406592728	OTU_46497	OTU	7.08780521799264e-05	7.87466690243044e-05	9.59042474151157e-05	4.11342238933373e-05	5.33898214593523e-05	9.90387603890049e-05	0.00010086822803071	9.21189011344294e-05	8.24214268181298e-05	5.03941919267554e-05	5.49616642391932e-05
root	Age	0.0113722967228108	OTU_464	OTU	0.000901687779900154	0.00103269911309568	0.00202904393223027	0.000411829034482406	0.000391525357368583	0.00132776354375178	0.000789341463693147	0.00145874737312553	0.000933508685055439	0.000655599911952789	0.000925188014693085
root	Age	2.58056082648357e-12	OTU_46579	OTU	0.000167579506587644	0.000139760630296071	0.000301094730256759	9.34647454144468e-05	8.38982908646965e-05	8.05193173894349e-06	4.7341456080451e-05	0.000303398058252427	8.71733579865707e-05	5.22958595466329e-05	0
[truncated: 10,618 more rows]
