# Supplementary material for: Host genotype and age shape the leaf and root microbiomes of a wild perennial plant
Source: Nat Commun. 2016 Jul 12;7:12151. doi: 10.1038/ncomms12151 (PMC4945892; doi:10.1038/ncomms12151)
Supplement: Supplementary Data 2 — Database of putatively unnatural OTUs persisting from potting-soil inoculum. Dataset is stored as a tab-delimited text file. These 29 OTUs were identified as being present in experimentally transplanted individuals but not in endogenous plants or wild bulk soil samples, and therefore potentially endemic to the greenhouse/potting soil. Reference sequences and taxonomic designations are provided. The remaining columns show the relative abundance of the taxon in various subsets of the dataset, coded as described for Supplementary Dataset 1. [file ncomms12151-s3.txt]

# Database of putatively unnatural OTUs persisting from potting-soil inoculum
”OTU_ID"	RefSeq	Kingdom	Phylum	Class	Order	Family	RA_leaf5	RA_root5	RA_leaf3	RA_root3	RA_leaf_Jam	RA_root_Jam	RA_leaf_Mah	RA_root_Mah	RA_leaf_Sil	RA_root_Sil	RA_root_GRHsoil	RA_leaf3_age2	RA_root3_age2	RA_leaf3_age3	RA_root3_age3	RA_leaf3_age4	RA_root3_age4	RA_leaf3_endog	RA_root3_endog
OTU_1102	TACGTAGGGGGCAAGCGTTGTCCGGAATCATTGGGCGTAAAGCGCGTGTAGGCGGTTTTGTAAGTCTGCTGTGAAAGTCGGAGGCTCAACCTTCGAATGCCAGTGGATACTGCAAGACTTGAGTACGGAAGAGGAGAGTGGAATTCCTGGTGTAGCGGTGAAATGCGCAGATATCAGGAGGAACACCAACGGCGAAGGCAGCTCTCTGGGACGTTACTGACGCTGAGACGCGAAAGCGTGGGGAGCAAACAGG	Bacteria	Actinobacteria	Thermoleophilia	Solirubrobacterales		2.78976680060337e-07	3.77685844483244e-05	1.5897649659679e-07	5.32821645265838e-05	0	9.08860019108364e-05	0	4.16210194423708e-05	3.49537544351945e-07	3.25918566986019e-05	2.88192150057536e-05	0	0.000140852771411999	0	2.52343931013757e-05	5.91755893592822e-07	2.85250142981634e-06	0	0
OTU_1278	TACGGAGGGTGCAAGCGTTGTCCGGATTTATTGGGTTTAAAGGGTGCGTAGGTGGGTTTGTAAGTCTGGTTTGAAAGCTGGTGGCTTAACCATCAGATGTGGCTGGAAACTGCGAATCTTGAATGGGTTGGCGGTAGCTGGAACGGGTCATGTAGCGGTGAAATGCATAGATATGACCCAGAACCCCGATTGCGAAGGCAGGCTACTACGACTTGATTGACACTGAGGCACGAGAGCATGGGGAGCCAACAGG	Bacteria	Bacteroidetes	Cytophagia	Cytophagales	Cytophagaceae	4.18465020090506e-07	5.61572259579417e-05	3.1795299319358e-07	3.35324663187806e-05	0	5.32491606287416e-05	3.53409215003918e-07	3.28586995597664e-05	3.49537544351945e-07	1.73664637883061e-05	0.000714304829071177	0	7.01292279604043e-05	6.5150420920582e-07	2.26126379739601e-05	0	1.18854226242348e-05	0	0
OTU_1513	TACGTAGGCAGCAAGCGTTGTTCGGAATTACTGGGCGTAAAGAGTGCGTAGGTGGTTGGCTAAGTTTGGTGTGAAATCTCCCGGCTTAACTGGGAGGGTGCGCCGAAAACTGGTTGACTAGAGTGTGGGAGAGGGACGTGGAATTCCTGGTGTAGCGGTGAAATGCGTAGATATCAGGAGGAACACCTGCGGTGTAGACGGCGTCCTGGACCATGACTGACACTGAGGCACGAAAGCGTGGGGAGCAAACAGG	Bacteria	Acidobacteria	Solibacteres	Solibacterales		1.39488340030169e-07	6.90937096075646e-05	0	6.68968500996225e-05	0	7.276455981205e-05	0	7.32627301295533e-05	0	5.5667842828269e-05	0.000284075119342428	0	2.97157745594934e-07	0	0.000101593011187357	0	8.31979583696433e-05	0	0
OTU_15839	TACGGAGGATCCAAGCGTTATCCGGAATCATTGGGTTTAAAGGGTCCGTAGGCGGACCTGTAAGTCAGTGGTGAAATCTCCCCGCTCAACGGGGAAACTGCCATTGATACTGCAGGTCTTGAATTATTGTGAAGTGACTAGAATATGTAGTGTAGCGGTGAAATGCTTAGAGATTACATGGAATACCGATTGCGAAGGCAGGTCACTAACAATGGATTGACGCTGATGGACGAAAGCGTGGGGAGCGAACAGG	Bacteria	Bacteroidetes	Flavobacteriia	Flavobacteriales	Flavobacteriaceae	5.02158024108607e-06	1.14495315059881e-05	5.72315387748445e-06	1.479126333861e-05	1.66740588327492e-06	1.61699021804555e-05	1.02488672351136e-05	1.99586175103767e-05	2.09722526611167e-06	8.56428351204138e-06	4.11703071510765e-06	1.45036418644722e-06	3.80361914361515e-05	4.56052946444074e-06	7.53754599132002e-06	1.18351178718564e-05	9.50833809938781e-07	0	0
OTU_1646	TACGAGGGGTGCTAGCGTTATTCGGAATTATTGGGCGTAAAGGGTGCGTAGGCGGTGCGTTAAGTCAGCTGTTAAATTCTCCGGCCTAACTGGAGGCTTGCAGCAGATACTGGCGCGCTAGAGGATGGAAGAGAGAAGTGGAATTCTCGGAGTAGCGGTAAAATGCGTAGATCTCGAGAGGAACACCGATGGCGAAGGCAGCTTCTTGGTCCATATCTGACGCTGAGGCACGAAAGCGTGGGGAGCAAACAGG	Bacteria	TM6	SJA-4			1.39488340030169e-07	2.30973232977942e-05	0	3.12633520566075e-05	0	1.75638592649776e-05	0	6.27966258253314e-05	0	1.2132734975392e-05	0	0	0	0	2.81838676197184e-05	0	9.50833809938781e-05	0	0
OTU_1729	TACGTAGGTGGCGAACGTTATCCGGAATTACTGGGCGTAAAGGGTCTGTAGGCGGACCTACAGGTCTGGCGTGACAATTCTCGGCTTAACTGAGAGAGTGCGCTGGAAACCGGAGGACTAGAATCACGTCGAGGTCGGTGGAATTCCCGGTGTAGTGGTGGAATGCGTAGAGATCGGGAGGAACCCCTAAAGCGAAGGCAGCCGGCTAGACGATGATTGACGCTGAGGGACGATAGCGTGGGGAGCGAACAGG	Bacteria	Chloroflexi	Anaerolineae	Ardenscatenales	Ardenscatenaceae	0	4.75329035248597e-05	0	5.75682692440219e-05	0	8.14070937360866e-05	0	2.26359930300613e-05	0	7.13690292670115e-05	0.000364357218287027	0	0.000117377309509999	0	4.68638729025549e-05	0	1.90166761987756e-06	0	0
OTU_1845	TACAGAGGGTGCAAGCGTTAATCGGAGTTACTGGGCGTAAAGGGCGCGTAGGCGGATGCATAAGTGAGATGTGAAATCCCTGGGCTTAACCTAGGAATTGCATTTTAGACTGTGTATCTGGAGTACAGTAGAGGGTGGTGGAATTTCCGGTGTAGCGGTGAAATGCGTAGAGATCGGAAGGAACATCAGTGGCGAAGGCGACCACCTGGACTGTAACTGACGCTGAGGCGCGAAAGCGTGGGTAGCAAACAGG	Bacteria	Proteobacteria	Gammaproteobacteria	Legionellales	Coxiellaceae	0	3.40512040892373e-05	0	5.65597740163894e-05	0	4.68369580399402e-05	0	6.18230347272643e-05	0	5.97120878200663e-05	0	0	0.000103113737721442	0	5.29266816347036e-05	0	1.42625071490817e-06	0	0
OTU_2138	TACGTAGGTGGCGAGCGTTATCCGGATTTATTGGGTTTAAAGGGTGCGTAGGCGGCTTAATAAGTCGGTGGTCAAAGGTAGCAGCTTAACTGTTTTACATGCCACCGATACTGTTGAGCTTGAGATATGTGGAGGCAGATGGAATTTCCGGTGTAGCGGTGAAATGCATAGATACCGGAAGGAACTCCTATTGCGAAGGCAATCTGCTACAGATAAACTGACGCTGATGCACGAAAGCGTGGGGATCAAACAGG	Bacteria	Bacteroidetes	Cytophagia	Cytophagales	Cytophagaceae	0	2.00738539390701e-05	0	3.23558885532094e-05	0	1.86790249325952e-05	0	6.13362391782307e-05	0	1.57011864387425e-05	1.23510921453229e-05	0	9.06331124064547e-05	0	1.14701786824435e-05	0	4.7541690496939e-06	0	0
OTU_21544	AACGGGGGGGGCAAGCGTTACTCGGAATTACTGGGCGTAAAGCGTGCGTAGGCGGTTCGTTAAGTCCGTTGTGAAAGCCCTGGGCTCAACCTGGGAATTGCAGTGGATACTGGCGAGCTAGAGTACGGTAGAGGATGGTGGAATTCCCGGTGTAGCGGTGAAATGCGTAGAGATCGGGAGGAACACCCGTGGCGAAGGCGGCCATCTGGACCAGTACTGACGCTGAGGCACGAAAGCGTGGGGAGCAAACAGG	Bacteria	Proteobacteria	Gammaproteobacteria	Xanthomonadales	Xanthomonadaceae	6.97441700150843e-07	0.000138534374715311	7.94882482983951e-07	0.000148416880999916	1.66740588327492e-06	0.000234184790199701	3.53409215003918e-07	0.000183765319760175	1.04861263305584e-06	4.06803466821966e-05	0.000650490852987009	1.45036418644722e-06	0.000179186120593745	6.5150420920582e-07	0.000144688111094252	5.91755893592822e-07	0.000133116733391429	0	0
OTU_2263	TACAGAGGGTGCTAGCGTTGTTCGGAATGACTGGGCGTAAAGGGCGCGTAGGCGGCTTTTTAAGTTAGGCGTGAAATCCCCGGGCTCAACCTGGGAACTGCGCTTAAAACTGGAGAGCTTGAGAGCGGAAGAGGAGAGTGGAATTCCTAGTGTAGAAGTGAAATTCGTAGATATTAGGAGGAACACCAGAGGCGAAGGCGACTCTCTGGTCCGCAACTGACGCTGAGGCGCGAAAGCGTGGGGAGCAAACAGG	Bacteria	Proteobacteria	Alphaproteobacteria	Rickettsiales		0.000145067873631375	5.94780857453928e-07	0.000164858626970871	8.4041268969375e-07	6.66962353309967e-06	0	7.42159351508227e-06	9.73591098067154e-07	0.000353731994884169	1.42738058534023e-06	0	0.000213203535407741	1.18863098237973e-06	0.000229980985849654	4.91579086390436e-07	2.18949680629344e-05	1.42625071490817e-06	0	0
OTU_23139	TACGGAGGGTGCGAGCGTTGTCCGGATTTATTGGGTTTAAAGGGTGCGTAGGCGGCTCTGTAAGTCTGGGGTGAAAGCCCGTTGCTCAACAACGGAACTGCCCTGGAAACTGCCGAGCTTGAGTACAGACGAGGGTGGCGGAATGGATACTGTAGCGGTGAAATGCATAGATAGTATCCAGAACCCCGATTGCGAAGGCAGCTGACTAGGCTGTTACTGACGCTGAGGCACGAAAGCGTGGGGAGCGAACAGG	Bacteria	Bacteroidetes	Cytophagia	Cytophagales	Cytophagaceae	2.6502784605732e-05	5.94780857453928e-07	2.94106518704062e-05	1.0084952276325e-06	6.66962353309967e-06	2.78791416904406e-07	1.62568238901802e-05	1.70378442161752e-06	4.71875684875126e-05	9.51587056893487e-07	0	4.27857435001929e-05	5.94315491189867e-07	3.48554751925113e-05	1.47473725917131e-06	1.12433619782636e-05	4.7541690496939e-07	0	0
OTU_2330	GACGGAGGGGGCTAGCGTTGTTCGGATTTACTGGGCGTAAAGGGCGCGTAGGCTGCCATGTGTGTCAGGGGTGAAATCCCAAGGCTTAACCTTGGAACTGCTTCTGAAACTGCATGGCTAGAGGAATAGAGAGGCGAGTGGAATTCCGAGTGTAGCAGTGAAATGCGCAGATATTCGGAGGAACATCAGTGGCGAAGGCGACTCGCTGGCTATTATCTGACGCTGAGGCGCGAAAGCGTGGGGAGCAAACAGG	Bacteria	Proteobacteria	Alphaproteobacteria			0	0.000101806656767531	0	0.000172620766463096	0	0	0	0	0	0.000488639953714806	0	0	0.000601447277084146	0	4.91579086390436e-06	0	0	0	0
OTU_2531	TACAGAGGGTGCGAGCGTTAATCGGAATTACTGGGCGTAAAGGGCGCGTAGGCGGCCAATTAAGTTAGATGTGAAATCCCCGAGCTCAACTTGGGAACGGCATTTGATACTGGTTGGCTAGAGTAGAACAGAGGGGAGTGGAATTTCCGGTGTAGCGGTGAAATGCGTAGATATCGGAAAGAACATCAGTGGCGAAGGCGACTCTCTGGGTTCATACTGACGCTGAGGCGCGAAAGCATGGGGATCAAACAGG	Bacteria	Proteobacteria	Gammaproteobacteria	Legionellales	Coxiellaceae	3.44536199874516e-05	1.48695214363482e-07	3.92671946594072e-05	1.6808253793875e-07	0	0	4.59431979505093e-06	2.43397774516789e-07	8.17917853783552e-05	2.37896764223372e-07	0	2.97324658221679e-05	0	3.29009625648939e-05	1.63859695463479e-07	6.21343688272463e-05	4.7541690496939e-07	0	0
OTU_2740	TACAGAGGGGGCGAGCGTTATTCGGAATTATTGGGCGTAAAGGGCGCGTAGGCGGTCCTGTAAGTCTTGGGTGAAATCCCTCAGCTCAACTGAGGAACTGCCTCGGATACTGCAGGACTTGAGGCCGGGAGAGGGTAGTGGAATTCCCAGTGTAGCGGTGAAATGCGTAGATATTGGGAGGAACACCGGTGGCGAAGGCGGCTACCTGGACCGGTTCTGACGCTGATGCGCGAAAGCGTGGGTAGCAAACAGG	Bacteria	Acidobacteria	Sva0725	Sva0725		0	2.88468715865155e-05	0	4.56344090503706e-05	0	0	0	0.000132164991562616	0	0	0	0	2.10981999372403e-05	0	3.85070284339175e-05	0	0.000112673806477746	0	0
OTU_3176	TACGGAGGGTGCAAGCGTTGTCCGGATTTATTGGGTTTAAAGGGTGCGTAGGTGGTCTGCTAAGTCTGGTTTGAAAGCTGGTGGCTCAACCATCAGATGTGGCTGGAAACTGGCGGACTTGAATGGGTTGGCCGTCGCTGGAACGGGTCATGTAGCGGTGAAATGCATAGATATGACCCAGAACCCCGATTGCGAAGGCAGGCGACGAGGACCTGATTGACACTGAGGCACGAGAGCATGGGGAGCCAACAGG	Bacteria	Bacteroidetes	Cytophagia	Cytophagales	Cytophagaceae	3.5569526707693e-05	2.82520907290616e-06	4.05390066321815e-05	4.62226979331563e-06	3.33481176654984e-06	0	8.87057129659833e-05	1.29000820493898e-05	6.9907508870389e-07	4.75793528446743e-07	0	6.52663883901248e-06	2.37726196475947e-06	2.28026473222037e-05	4.42421177751393e-06	0.000104149037272337	9.50833809938781e-06	0	0
OTU_3357	TACGTAGGGTGCAAGCGTTAATCGGAATTACTGGGCGTAAAGCGTGCGCAGGCGGTTCGACAAGTCAGATGTGAAAGCCCCGGGCTCAACCTGGGAACTGCGTTTGAAACTGTCGGACTAGAGTATGGCAGAGGGGGGTAGAATTCCACGTGTAGCAGTGAAATGCGTAGAGATGTGGAGGAATACCAATGGCGAAGGCAGCCCCCTGGGTCAATACTGACGCTCATGCACGAAAGCGTGGGGAGCAAACAGG	Bacteria	Proteobacteria	Betaproteobacteria	Methylophilales	Methylophilaceae	1.39488340030169e-07	2.15608060827049e-05	1.5897649659679e-07	3.60537043878619e-05	0	1.11516566761762e-06	3.53409215003918e-07	3.65096661775183e-06	0	9.75376733315824e-05	0	0	4.16020843832907e-06	0	5.55484367621193e-05	5.91755893592822e-07	3.61316847776737e-05	0	0
OTU_3498	TACGAAGGGAGCTAGCGTTACTCGGAATCATTGGGCGTAAAGAGTGCGTAGGCGGCTCTATAAGTCGAAAGTGAAAGCCTGGGGCTCAACCCCAGAATTGCTTTCGAAACTATAAGGCTAGAATATCAGAGAGGATGGCGGAATTCCTAGTGTAGAGGTGAAATTCGCAGATATTAGGAGGAACACCGGTGGCGAAGGCGGCCATCTGGCTGATTATTGACGCTGTTGCACGAAAGCGTGGGGAGCAAACAGG	Bacteria	Proteobacteria	Alphaproteobacteria	Rickettsiales		0.000113543508784557	4.9565071454494e-08	0.000129406868229787	8.4041268969375e-08	0	0	1.6963642320188e-05	2.43397774516789e-07	0.00026774575897359	0	0	8.26707586274914e-05	0	0.000191542237506511	1.63859695463479e-07	6.62766600823961e-05	0	0	0
OTU_38752	TACGGAGGGTGCGAGCGTTGTCCGGATTTATTGGGTTTAAAGGGAGCGTAGGCGGACATGTAAGTCAGTGGTGAAATCTTGGGGCTCAACCCCGAAACTGCCATTGATACTATGTGTCTTGAATGTCGTTGAGGCTTGCGGAATATGTCATGTAGCGGTGAAATGCTTAGATATGACATAGAACACCGATTGCGAAGGCAGCAGGCTAAACGAATATTGACGCTGAGGCTCGAAAGCGTGGGGATCAAACAGG	Bacteria	Bacteroidetes	Saprospirae	Saprospirales	Chitinophagaceae	1.68780891436504e-05	1.88347271527077e-06	1.87592265984212e-05	3.0254856828975e-06	0	0	2.68591003402977e-05	2.92077329420146e-06	1.46805768627817e-05	5.70952234136092e-06	0	3.62591046611804e-06	1.48578872797467e-06	1.98708783807775e-05	4.09649238658697e-06	3.07713064668268e-05	2.85250142981634e-06	0	0
OTU_38864	TACGTATTGGGCTTACGTTGTGCGGATTTATTGGGTTTAAAGGGTGCGTAGGCGGTTCTTTAAGTCTGGGGTGAAAGCCCGCTGCTCAACAGCGGAACTGCCCTGGATACTGGAGAACTTGAGTACAGACGAGGTTGGCGGAATGGACGGAGTAGCGGTGAAATGCATAGATACCGTCCAGAACCCCGATTGCGAAGGCAGCTGACTAGGCTGTTACTGACGCTGAGGCACGAAAGCGTGGGGAGCGAACAGG	Bacteria	Bacteroidetes	Cytophagia	Cytophagales	Cytophagaceae	4.33808737493824e-05	2.4782535727247e-07	4.92827139450049e-05	4.20206344846875e-07	0	2.78791416904406e-07	1.41363686001567e-06	9.73591098067154e-07	0.000106958488571695	0	0	0.000179119977026231	0	1.85678699623659e-05	6.55438781853915e-07	3.55053536155693e-06	4.7541690496939e-07	0	0
OTU_41172	TACGTAGGGGGCGAGCGTTGTCCGGAATCATTGGGCGTAAAGCGCGTGTAGGCGGTTACATAAGTCTGTTGTGAAAGTCGGAGGCTCAACCTTCGAAAGCCGATGGATACTGTGTGACTTGAGTCCGGAAGAGGAGAGTGGAATTCCTGGTGTAGCGGTGAAATGCGCAGATATCAGGAGGAACACCAACGGCGAAGGCAGCTCTCTAAAACGGTACTAACGCTGAGACGCGAAAGCGTGAAGAGCAAACAGG	Bacteria	Actinobacteria	Thermoleophilia	Solirubrobacterales		2.78976680060337e-07	2.24529773688858e-05	3.1795299319358e-07	3.24399298221788e-05	0	5.99401546344473e-05	3.53409215003918e-07	1.84982308632759e-05	3.49537544351945e-07	2.26001926012203e-05	1.02925767877691e-05	0	6.38889153029107e-05	3.2575210460291e-07	2.24487782784966e-05	5.91755893592822e-07	1.61641747689593e-05	0	0
OTU_41818	TACGTAGGTGGTAAGTGTTGTTCGGATTTATTGGGTTTAAAGGGTGCGTAGGCGGTTCTATAAGTTAGTGGTGAAATTCGGCAGTTTAACTGTCGATGTGTCATTGATACTGCAGAACTTGAGTACAGACGAGGTAGGCGGAATTGACGGTGTAGCGGTGAAATGCTTAGATATCGTCAAGAACACCGATAGCGAAGGCAGCTTACTAGACTGTAACTGACGCTGATGCACGAAAGTGTGGGGATCAAACAGG	Bacteria	Bacteroidetes	Cytophagia	Cytophagales	Cytophagaceae	1.39488340030169e-07	4.9168550882858e-05	0	7.02585008583975e-05	0	0.000138001751367681	0	4.64889749327066e-05	0	3.56845146335058e-05	8.2340614302153e-06	0	0.000214547892319542	0	1.72052680236653e-05	0	4.27875214472451e-06	0	0
OTU_43197	AACGGGGGGGCTAGCGTTGTTCGGAATTACTGGGCGTAAAGGGCGCGTAGGCGGCCTGTTCAGTCAGATGTGAAAGCCCCGGGCTCAACCTGGGAACCGCATTTGATACTGGCAGGCTTGAGTTCCGGAGAGGATGGTGGAATTCCCAGTGTAGAGGTGAAATTCGTAGATATTGGGAAGAACACCGGTGGCGAAGGCGGCCATCTGGACGGACACTGACGCTGAGGCGCGAAAGCGTGGGGAGCAAACAGG	Bacteria	Proteobacteria	Alphaproteobacteria	Rhodospirillales	Rhodospirillaceae	2.78976680060337e-07	2.81033955146981e-05	3.1795299319358e-07	2.99186917530975e-05	3.33481176654984e-06	4.37702524539917e-05	0	2.58001640987796e-05	0	2.21243990727736e-05	4.11703071510765e-06	7.25182093223608e-07	7.6072382872303e-05	3.2575210460291e-07	1.507509198264e-05	0	3.80333523975512e-06	0	0
OTU_45007	TACGGATTGGGCTTGCGTTGTGCGGATTTATTGGGTTTAAAGGGTGCGTAGGCGGTCGATTAAGTCTGGGGTGAAAGCCCGCTGCTCAACAGCGGAACTGCCCTGGATACTGGTTGACTTGAGTACAGACGAGGTTGGCGGAATGGACAGAGTAGCGGTGAAATGCATAGATACTGTCCAGAACCCCGATTGCGAAGGCAGCTGACTAGGCTGTTACTGACGCTGAGGCACGAAAGCGTGGGGAGCGAACAGG	Bacteria	Bacteroidetes	Cytophagia	Cytophagales	Cytophagaceae	2.77581796660035e-05	2.97390428726964e-07	3.16363228227612e-05	5.0424761381625e-07	0	2.78791416904406e-07	2.12045529002351e-06	1.21698887258394e-06	6.74607460599254e-05	0	0	3.98850151272985e-05	0	4.49537904352016e-05	8.19298477317394e-07	3.55053536155693e-06	4.7541690496939e-07	0	0
OTU_47778	TACGTAGGGTGCAAGCGTTGTCCGGAATTATTGGGTTTAAAGGGTGCGTAGGCGGCGCTTTAAGTCAGTGCTGAAATACTCTAGCTTAACTAGAGGGGTGGCATTGATACTGAAGTGCTTGAGTGGAGTCGAGGTAGGCGGAATTGACGGTGTAGCGGTGAAATGCTTAGATATCGTCAAGAACACCGATAGTGTAGACAGCTTACTAGGCTTCAACTGACGCTGAGGCACGAAAGTGTGGGGATCAAACAGG	Bacteria	Bacteroidetes	Cytophagia	Cytophagales	Cytophagaceae	0	1.54147372223476e-05	0	2.07581934354356e-05	0	6.41220258880134e-05	0	2.43397774516789e-07	0	3.80634822757395e-06	2.05851535755382e-06	0	6.98320702148094e-05	0	1.96631634556175e-06	0	0	0	0
OTU_5065	TACGAACTGCGCGAACGTTATTCGGAATCACTGGGCTTACAGGGTGCGTAGGCGGCTTCTCAGGTCCGATGTGAAATCCCCCAGCTCAACTGGGGAACGGCATTGGAAACCGGGGAGCTCGAGTGAGCTAGAGGTGCACGGAACTTTCGGTGGAGCGGTGAAATGTGTTGAGATCGGAAGGAACACCAGAGGCGAAGGCGGTGCACTGGGGCTTGTCTGACGCTGAGGCACGAAAGCCAGGGGAGCGAACGGG	Bacteria	Planctomycetes	Planctomycetia	Planctomycetales	Planctomycetaceae	0	1.32338740783499e-05	0	1.57157172972731e-05	0	1.42183622621247e-05	0	2.02020152848934e-05	0	1.26085285038387e-05	0	0	3.20930365242528e-05	0	1.29449159416148e-05	0	0	0	0
OTU_5102	GACGGAGGGTGCAAGCGTTGTTCGGAATTACTGGGCGTAAAGAGCGCGTAGGTGGTTTGCTAAGTCAGACGTGAAAGCCCCGGGCTCAACCTGGGAATTGCGTTTGATACTGGTAAACTAGAGATTCAGAGAGGTGAGTGGAATTCCTAGTGTAGAGGTGAAATTCGTAGATATTAGGAGGAACATCAGTGGCGAAGGCGGCTCACTGGCTGAATACTGACACTAAGGCGCGAAAGCGTGGGGAGCAAACAGG	Bacteria	Proteobacteria	Root;k__Bacteria;p__Proteobacteria	Root;k__Bacteria;p__Proteobacteria	Root;k__Bacteria;p__Proteobacteria	2.45499478453097e-05	4.46085643090446e-07	2.79798634010351e-05	5.88288882785625e-07	0	0	2.47386450502742e-06	2.43397774516789e-07	5.90718449954787e-05	1.42738058534023e-06	0	2.82821016357207e-05	1.18863098237973e-06	4.07190130753637e-05	3.27719390926958e-07	7.10107072311387e-06	4.7541690496939e-07	0	0
OTU_634	TACAGAGGATACAAGCGTTATCCGGATTTATTGGGTTTAAAGGGTGCGTAGGCGGTTTTTTAAGTCAGTAGTGAAATCTTAAAGCTTAACTTTAAAATTGCTATTGATACTGAGAAACTAGAGTTAGTTTGGAGTAGCTGGAATGTGTGGTGTAGCGGTGAAATGCATAGATATCACACAGAACACCGATCGCGAAAGCAAGTTACTAAGCCTATACTGACGCTGAGTCACGAAAGCATGGGGAGCAAACAGG	Bacteria	Bacteroidetes	Flavobacteriia	Flavobacteriales	Blattabacteriaceae	0.00138358484475924	2.4782535727247e-07	0.00157625196375717	4.20206344846875e-07	0.0122004088479226	2.78791416904406e-07	3.53409215003918e-07	4.86795549033577e-07	0.000907749002682002	4.75793528446743e-07	0	0.00509730493326874	5.94315491189867e-07	0.000590914317749678	1.63859695463479e-07	0.000634362317931505	9.50833809938781e-07	0	0
OTU_809	TACGTAGGAGGCAAGCGTTGTCCGGATTTATTGGGCGTAAAGCGCACGCAGGCGGTGAGGTCAGTCCATGGTGACAGTGTTCGGCTTAACTGAGCAATGGCTGTGGAGACGGCCTGACTTGAGGGCTTCAGAGGGATGTGGAATTCCAGGTGGAGTGGTGAAATGCGTAGAGATCTGGAAGAACACCAAAGGCGAAGGCAACATCCTGGGAAGCAACTGACGCTCGGGTGCGAAAGCCAGGGGAGCGAACGGG	Bacteria	Chloroflexi	Ktedonobacteria	Ktedonobacterales	Ktedonobacteraceae	2.78976680060337e-06	5.96763460312107e-05	1.74874146256469e-06	9.21932720594044e-05	1.66740588327492e-05	0.000127407677525314	0	7.44797190021373e-05	3.49537544351945e-07	7.94575192506062e-05	6.17554607266147e-06	5.80145674578887e-06	0.000181563382558504	9.77256313808729e-07	7.91442329088602e-05	0	1.42625071490817e-06	0	0
OTU_956	TACGTAGGGTGCGAGCGTTAATCGGAATTACTGGGCGTAAAGCGTGCGCAGGCGGCCTGATAAGTCAGATGTGAAATCCCCGAGCTCAACTTGGGAACTGCGTTTGAAACTATCAAGCTAGAATATGTCAGAGGGGGGTAGAATTCCACGTGTAGCAGTGAAATGCGTAGAGATGTGGAGGAATACCAATGGCGAAGGCAGCCCCCTGGGATAATATTGACGCTCATGCACGAAAGCGTGGGGAGCAAACAGG	Bacteria	Proteobacteria	Betaproteobacteria	Methylophilales	Methylophilaceae	5.57953360120674e-07	8.87710429749987e-05	4.7692948979037e-07	4.840777092636e-05	3.33481176654984e-06	6.41220258880134e-06	0	9.6628916483165e-05	3.49537544351945e-07	3.7111895218846e-05	3.29362457208612e-05	0	3.5658929471392e-06	6.5150420920582e-07	7.89803732133968e-05	5.91755893592822e-07	3.898418620749e-05	0	0
